# Supplementary material for: catena-Poly[[[triaqua­(nitrato-κ2 O,O′)neodymium(III)]-bis­(μ2-pyridinium-4-carboxyl­ato-κ2 O:O′)] bis­(perchlorate) monohydrate]
Source: Acta Crystallogr Sect E Struct Rep Online. 2009 Jan 8;65(Pt 2):m146–7. doi: 10.1107/S1600536808043997 (PMC2968357; doi:10.1107/S1600536808043997)
Supplement: Supplementary file 1 [file e-65-0m146-sup1.cif]

##############################################################################
###                                                                        ###
###        Electronic paper (Acta Crystallographica Section E)             ###
###                                                                        ###
##############################################################################
#                                                                            #
# This CIF contains the data in a paper accepted for publication in Acta     #
# Crystallographica Section E. It conforms to the requirements of Notes      #
# for Authors for Section E, and has been peer reviewed under the auspices   #
# of the IUCr Commission on Journals.                                        #
#                                                                            #
# Full details of the Crystallographic Information File format               #
# are given in the paper "The Crystallographic Information File (CIF):       #
# a New Standard Archive File for Crystallography" by S. R. Hall, F. H.      #
# Allen and I. D. Brown [Acta Cryst. (1991), A47, 655-685].                  #
#                                                                            #
# The current version of the core CIF dictionary is obtainable from          #
# ftp://ftp.iucr.org/pub/cif_core.dic. The current version number is 2.4.    #
#                                                                            #
# Software is freely available for graphical display of the structure(s) in  #
# this CIF.  For information consult the CIF home page http://www.iucr.org/  #
# cif/home.html                                                              #
#                                                                            #
# This file may be used for bona fide research purposes within the           #
# scientific community so long as proper attribution is given to the journal # 
# article from which it was obtained.                                        #
#                                                                            #
##############################################################################
                                             
data_I
_audit_creation_method     SHELXL97
_chemical_name_systematic
;
<i>catena</i>-Poly[[[triaqua(nitrato-\k^2^<i>O</i>,<i>O</i>')neodymium(III)]-
bis(\m~2~-pyridinium-4-carboxylato-\k^2^<i>O</i>:<i>O</i>')] bis(perchlorate)
monohydrate]
;
_chemical_name_common     ?
_chemical_formula_moiety     'C12 H16 N3 Nd O10 2+ , 2Cl O4 - , H2 O'
_chemical_formula_sum     'C12 H18 Cl2 N3 Nd O19'
_chemical_formula_iupac     '[Nd (N O3) (C6 H5 N O2)2 (H2 O)3] (Cl O4)2 , H2 O'
_chemical_formula_weight     723.43
_chemical_melting_point     ?
_symmetry_cell_setting     triclinic
_symmetry_space_group_name_H-M     'P -1'
_symmetry_space_group_name_Hall     '-P 1'
loop_
    _symmetry_equiv_pos_as_xyz
    'x, y, z'
    '-x, -y, -z'
_cell_length_a     8.3962(7)
_cell_length_b     10.1119(8)
_cell_length_c     14.7229(12)
_cell_angle_alpha     81.6630(10)
_cell_angle_beta     79.6010(10)
_cell_angle_gamma     71.3340(10)
_cell_volume     1159.68(16)
_cell_formula_units_Z     2
_cell_measurement_reflns_used     8000
_cell_measurement_theta_min     1.66
_cell_measurement_theta_max     26.00
_cell_measurement_temperature     273(2)
_exptl_crystal_description     block
_exptl_crystal_colour     colourless
_exptl_crystal_size_max     0.32
_exptl_crystal_size_mid     0.26
_exptl_crystal_size_min     0.20
_exptl_crystal_density_diffrn     2.072
_exptl_crystal_density_meas     ?
_exptl_crystal_density_method     'not measured'
_exptl_crystal_F_000     714
_exptl_absorpt_coefficient_mu     2.566
_exptl_absorpt_correction_type     multi-scan
_exptl_absorpt_process_details     '(SADABS; Sheldrick, 1996)'
_exptl_absorpt_correction_T_min     0.459
_exptl_absorpt_correction_T_max     0.605
_diffrn_ambient_temperature     273(2)
_diffrn_radiation_type     MoK\a
_diffrn_radiation_wavelength     0.71073
_diffrn_radiation_source     'fine-focus sealed tube'
_diffrn_radiation_monochromator     graphite
_diffrn_measurement_device_type     'Bruker APEXII CCD'
_diffrn_measurement_method     '\f and \w'
_diffrn_detector_area_resol_mean     ?
_diffrn_reflns_number     5967
_diffrn_reflns_av_R_equivalents     0.0168
_diffrn_reflns_av_sigmaI/netI     0.0280
_diffrn_reflns_theta_min     2.14
_diffrn_reflns_theta_max     25.20
_diffrn_reflns_theta_full     25.20
_diffrn_measured_fraction_theta_max     0.980
_diffrn_measured_fraction_theta_full     0.980
_diffrn_reflns_limit_h_min     -7
_diffrn_reflns_limit_h_max     10
_diffrn_reflns_limit_k_min     -11
_diffrn_reflns_limit_k_max     12
_diffrn_reflns_limit_l_min     -16
_diffrn_reflns_limit_l_max     17
_diffrn_standards_number     ?
_diffrn_standards_interval_count     ?
_diffrn_standards_interval_time     ?
_diffrn_standards_decay_%     ?
_reflns_number_total     4073
_reflns_number_gt     3923
_reflns_threshold_expression     I>2\s(I)
_refine_ls_structure_factor_coef     Fsqd
_refine_ls_matrix_type     full
_refine_ls_R_factor_all     0.0300
_refine_ls_R_factor_gt     0.0289
_refine_ls_wR_factor_gt     0.0757
_refine_ls_wR_factor_ref     0.0766
_refine_ls_goodness_of_fit_ref     0.989
_refine_ls_restrained_S_all     0.987
_refine_ls_number_reflns     4073
_refine_ls_number_parameters     334
_refine_ls_number_restraints     12
_refine_ls_hydrogen_treatment     constr
_refine_ls_weighting_scheme     calc
_refine_ls_weighting_details
       'calc w = 1/[\s^2^(Fo^2^)+(0.0448P)^2^+3.0364P] where P=(Fo^2^+2Fc^2^)/3'
_atom_sites_solution_hydrogens     geom
_atom_sites_solution_primary     direct
_atom_sites_solution_secondary     difmap
_refine_ls_shift/su_max     0.001
_refine_ls_shift/su_mean     0.000
_refine_diff_density_max     0.998
_refine_diff_density_min     -1.110
_refine_ls_extinction_method     none
_refine_ls_extinction_coef     ?
loop_
    _atom_type_symbol
    _atom_type_description
    _atom_type_scat_dispersion_real
    _atom_type_scat_dispersion_imag
    _atom_type_scat_source
    'C' 'C' 0.0033 0.0016
                         'International Tables Vol C Tables 4.2.6.8 and 6.1.1.4'
    'H' 'H' 0.0000 0.0000
                         'International Tables Vol C Tables 4.2.6.8 and 6.1.1.4'
    'Cl' 'Cl' 0.1484 0.1585
                         'International Tables Vol C Tables 4.2.6.8 and 6.1.1.4'
    'N' 'N' 0.0061 0.0033
                         'International Tables Vol C Tables 4.2.6.8 and 6.1.1.4'
    'Nd' 'Nd' -0.1943 3.0179
                         'International Tables Vol C Tables 4.2.6.8 and 6.1.1.4'
    'O' 'O' 0.0106 0.0060
                         'International Tables Vol C Tables 4.2.6.8 and 6.1.1.4'
_computing_data_collection     'APEX2 (Bruker, 2007)'
_computing_cell_refinement     'SAINT (Bruker, 2007)'
_computing_data_reduction     'SAINT (Bruker, 2007)'
_computing_structure_solution     'SHELXS97 (Sheldrick, 2008)'
_computing_structure_refinement     'SHELXL97 (Sheldrick, 2008)'
_computing_molecular_graphics     'SHELXTL (Sheldrick, 2008)'
_computing_publication_material     'SHELXTL (Sheldrick, 2008)'
loop_
    _atom_site_type_symbol
    _atom_site_label
    _atom_site_fract_x
    _atom_site_fract_y
    _atom_site_fract_z
    _atom_site_U_iso_or_equiv
    _atom_site_adp_type
    _atom_site_calc_flag
    _atom_site_refinement_flags
    _atom_site_occupancy
    _atom_site_disorder_assembly
    _atom_site_disorder_group
    C C1 0.3296(5) 0.6208(4) 0.2806(3) 0.0285(8) Uani d . 1 . .
    Cl Cl1 0.75800(16) 0.47280(12) 0.09482(8) 0.0430(3) Uani d . 1 . .
    N N1 0.2205(6) 0.7323(4) 0.1159(3) 0.0493(11) Uani d . 1 . .
    H H1 0.1879 0.7654 0.0628 0.059 Uiso calc R 1 . .
    Nd Nd1 0.61497(2) 0.219206(19) 0.462773(12) 0.02175(9) Uani d . 1 . .
    O O1 0.4362(4) 0.4217(3) 0.3801(2) 0.0329(6) Uani d . 1 . .
    C C2 0.2041(6) 0.5822(5) 0.2522(3) 0.0432(11) Uani d . 1 . .
    H H2 0.1574 0.5168 0.2886 0.052 Uiso calc R 1 . .
    Cl Cl2 0.24041(16) 0.02494(12) 0.89509(8) 0.0416(3) Uani d . 1 . .
    N N2 0.7879(5) -0.2315(4) 0.8926(2) 0.0364(8) Uani d . 1 . .
    H H2A 0.8157 -0.2643 0.9467 0.044 Uiso calc R 1 . .
    O O2 0.4255(4) 0.6291(3) 0.4190(2) 0.0406(7) Uani d . 1 . .
    C C3 0.1495(7) 0.6428(6) 0.1687(4) 0.0557(14) Uani d . 1 . .
    H H3 0.0624 0.6207 0.1494 0.067 Uiso calc R 1 . .
    O O3 0.6604(4) 0.0616(3) 0.6047(2) 0.0374(7) Uani d . 1 . .
    C C4 0.3394(7) 0.7728(5) 0.1414(3) 0.0440(11) Uani d . 1 . .
    H H4 0.3859 0.8362 0.1025 0.053 Uiso calc R 1 . .
    N N4 0.9277(5) 0.3174(4) 0.4383(3) 0.0388(9) Uani d . 1 . .
    O O4 0.9213(4) 0.1992(3) 0.4802(3) 0.0451(8) Uani d . 1 . .
    C C5 0.3937(6) 0.7207(5) 0.2256(3) 0.0380(10) Uani d . 1 . .
    H H5 0.4729 0.7523 0.2456 0.046 Uiso calc R 1 . .
    O O5 0.7969(4) 0.3949(3) 0.4069(2) 0.0455(8) Uani d . 1 . .
    C C6 0.4021(5) 0.5516(4) 0.3681(3) 0.0247(8) Uani d . 1 . .
    O O6 1.0567(5) 0.3518(5) 0.4292(3) 0.0688(12) Uani d . 1 . .
    C C7 0.6913(5) -0.1202(4) 0.7252(3) 0.0246(8) Uani d . 1 . .
    O O7 0.5371(4) -0.1017(3) 0.6025(2) 0.0350(7) Uani d . 1 . .
    C C8 0.8138(6) -0.0818(5) 0.7579(3) 0.0336(9) Uani d . 1 . .
    H H8 0.8628 -0.0169 0.7227 0.040 Uiso calc R 1 . .
    O O8 0.8174(13) 0.4411(6) 0.1813(4) 0.152(4) Uani d . 1 . .
    C C9 0.8617(6) -0.1400(5) 0.8421(3) 0.0380(10) Uani d . 1 . .
    H H9 0.9450 -0.1164 0.8643 0.046 Uiso calc R 1 . .
    O O9 0.8797(5) 0.3853(5) 0.0322(3) 0.0626(11) Uani d . 1 . .
    C C10 0.6734(6) -0.2736(5) 0.8629(3) 0.0376(10) Uani d . 1 . .
    H H10 0.6267 -0.3387 0.8995 0.045 Uiso calc R 1 . .
    O O10 0.7386(6) 0.6160(4) 0.0700(3) 0.0720(13) Uani d . 1 . .
    C C11 0.6248(6) -0.2203(4) 0.7777(3) 0.0329(9) Uani d . 1 . .
    H H11 0.5475 -0.2513 0.7553 0.039 Uiso calc R 1 . .
    O O11 0.6059(8) 0.4456(7) 0.1061(8) 0.177(5) Uani d . 1 . .
    C C12 0.6247(5) -0.0482(4) 0.6362(3) 0.0256(8) Uani d . 1 . .
    O O12 0.1848(15) 0.0322(7) 0.8114(4) 0.197(5) Uani d . 1 . .
    O O13 0.1153(5) 0.1236(5) 0.9500(3) 0.0634(11) Uani d . 1 . .
    O O14 0.2627(8) -0.1133(5) 0.9314(4) 0.108(2) Uani d . 1 . .
    O O15 0.3841(9) 0.0555(9) 0.8782(10) 0.256(8) Uani d . 1 . .
    O O1W 0.3147(4) 0.2628(4) 0.5492(2) 0.0426(7) Uani d D 1 . .
    H H1W 0.2375 0.2900 0.5154 0.064 Uiso d RD 1 . .
    H H2W 0.2927 0.3121 0.5938 0.064 Uiso d RD 1 . .
    O O2W 0.8124(4) -0.0227(3) 0.4206(2) 0.0397(7) Uani d D 1 . .
    H H4W 0.8961 -0.0633 0.4488 0.060 Uiso d RD 1 . .
    H H3W 0.7594 -0.0782 0.4151 0.060 Uiso d RD 1 . .
    O O3W 0.7472(4) 0.2088(3) 0.2962(2) 0.0430(8) Uani d D 1 . .
    H H6W 0.7505 0.2762 0.2560 0.065 Uiso d RD 1 . .
    H H5W 0.7699 0.1337 0.2717 0.065 Uiso d RD 1 . .
    O O4W 0.2124(9) 0.3371(7) 0.7164(4) 0.123(2) Uani d D 1 . .
    H H8W 0.2054 0.4183 0.7270 0.184 Uiso d RD 1 . .
    H H7W 0.2016 0.2855 0.7659 0.184 Uiso d RD 1 . .
loop_
    _atom_site_aniso_label
    _atom_site_aniso_U_11
    _atom_site_aniso_U_22
    _atom_site_aniso_U_33
    _atom_site_aniso_U_12
    _atom_site_aniso_U_13
    _atom_site_aniso_U_23
    C1 0.033(2) 0.0229(19) 0.029(2) -0.0026(16) -0.0122(17) -0.0030(15)
    Cl1 0.0593(7) 0.0339(6) 0.0312(5) -0.0140(5) 0.0023(5) 0.0009(4)
    N1 0.065(3) 0.048(2) 0.035(2) -0.011(2) -0.029(2) 0.0090(18)
    Nd1 0.02726(13) 0.01985(12) 0.02122(12) -0.00926(8) -0.01255(8) 0.00457(8)
    O1 0.0427(17) 0.0241(14) 0.0348(15) -0.0086(12) -0.0216(13) 0.0045(12)
    C2 0.050(3) 0.042(3) 0.044(3) -0.018(2) -0.024(2) 0.008(2)
    Cl2 0.0524(7) 0.0347(6) 0.0369(6) -0.0145(5) -0.0004(5) -0.0050(4)
    N2 0.041(2) 0.045(2) 0.0238(17) -0.0116(17) -0.0175(15) 0.0086(15)
    O2 0.065(2) 0.0323(16) 0.0311(16) -0.0156(15) -0.0235(15) -0.0024(13)
    C3 0.062(3) 0.066(4) 0.052(3) -0.028(3) -0.038(3) 0.011(3)
    O3 0.058(2) 0.0298(15) 0.0322(15) -0.0202(14) -0.0244(14) 0.0116(12)
    C4 0.062(3) 0.036(2) 0.030(2) -0.011(2) -0.012(2) 0.0079(19)
    N4 0.034(2) 0.047(2) 0.040(2) -0.0181(17) -0.0146(16) 0.0039(17)
    O4 0.0366(17) 0.0373(17) 0.064(2) -0.0136(14) -0.0242(16) 0.0137(16)
    C5 0.049(3) 0.034(2) 0.032(2) -0.012(2) -0.0127(19) 0.0032(18)
    O5 0.0405(18) 0.0414(18) 0.059(2) -0.0164(15) -0.0250(16) 0.0149(15)
    C6 0.0240(19) 0.027(2) 0.0237(19) -0.0069(15) -0.0082(15) 0.0011(15)
    O6 0.047(2) 0.089(3) 0.086(3) -0.046(2) -0.029(2) 0.029(2)
    C7 0.0282(19) 0.0228(18) 0.0221(18) -0.0047(15) -0.0090(15) 0.0001(14)
    O7 0.0481(18) 0.0371(16) 0.0299(15) -0.0207(14) -0.0227(13) 0.0041(12)
    C8 0.038(2) 0.037(2) 0.032(2) -0.0184(19) -0.0124(18) 0.0051(17)
    O8 0.310(11) 0.075(4) 0.046(3) -0.008(5) -0.060(4) -0.001(3)
    C9 0.041(2) 0.046(3) 0.034(2) -0.018(2) -0.0219(19) 0.0064(19)
    O9 0.056(2) 0.070(3) 0.056(2) -0.003(2) -0.0086(19) -0.027(2)
    C10 0.046(3) 0.037(2) 0.031(2) -0.018(2) -0.0105(19) 0.0115(18)
    O10 0.101(3) 0.041(2) 0.057(2) -0.016(2) 0.005(2) 0.0161(18)
    C11 0.038(2) 0.034(2) 0.031(2) -0.0159(18) -0.0149(18) 0.0057(17)
    O11 0.071(4) 0.115(5) 0.352(13) -0.052(4) 0.074(6) -0.117(7)
    C12 0.030(2) 0.0241(19) 0.0229(18) -0.0074(16) -0.0102(15) 0.0022(15)
    O12 0.367(14) 0.100(5) 0.062(3) 0.058(6) -0.084(6) -0.037(3)
    O13 0.056(2) 0.072(3) 0.058(2) 0.002(2) -0.0162(19) -0.030(2)
    O14 0.131(5) 0.053(3) 0.093(4) 0.002(3) 0.023(3) 0.027(3)
    O15 0.085(5) 0.160(7) 0.55(2) -0.082(5) 0.127(8) -0.224(11)
    O1W 0.0390(17) 0.058(2) 0.0377(17) -0.0217(15) -0.0107(14) -0.0038(15)
    O2W 0.0407(17) 0.0286(15) 0.0522(19) -0.0082(13) -0.0218(15) 0.0024(13)
    O3W 0.056(2) 0.0402(18) 0.0296(16) -0.0151(15) -0.0006(14) 0.0030(13)
    O4W 0.143(6) 0.133(6) 0.088(4) -0.048(5) 0.007(4) -0.009(4)
loop_
    _geom_bond_atom_site_label_1
    _geom_bond_atom_site_label_2
    _geom_bond_site_symmetry_2
    _geom_bond_distance
    _geom_bond_publ_flag
    C1 C2 . 1.382(6) ?
    C1 C5 . 1.385(6) ?
    C1 C6 . 1.506(5) ?
    Cl1 O11 . 1.367(6) ?
    Cl1 O10 . 1.405(4) ?
    Cl1 O8 . 1.408(6) ?
    Cl1 O9 . 1.413(4) ?
    N1 C4 . 1.321(7) ?
    N1 C3 . 1.324(7) ?
    N1 H1 . 0.8600 ?
    Nd1 O1 . 2.428(3) y
    Nd1 O2 2_666 2.392(3) y
    Nd1 O3 . 2.446(3) y
    Nd1 O4 . 2.571(3) y
    Nd1 O5 . 2.651(3) y
    Nd1 O7 2_656 2.390(3) y
    Nd1 O1W . 2.542(3) y
    Nd1 O2W . 2.567(3) y
    Nd1 O3W . 2.505(3) y
    O1 C6 . 1.245(5) ?
    C2 C3 . 1.379(7) ?
    C2 H2 . 0.9300 ?
    Cl2 O15 . 1.311(6) ?
    Cl2 O12 . 1.379(6) ?
    Cl2 O14 . 1.388(5) ?
    Cl2 O13 . 1.417(4) ?
    N2 C10 . 1.329(6) ?
    N2 C9 . 1.339(6) ?
    N2 H2A . 0.8600 ?
    O2 C6 . 1.240(5) ?
    O2 Nd1 2_666 2.392(3) ?
    C3 H3 . 0.9300 ?
    O3 C12 . 1.245(5) ?
    C4 C5 . 1.372(6) ?
    C4 H4 . 0.9300 ?
    N4 O6 . 1.220(5) ?
    N4 O5 . 1.250(5) ?
    N4 O4 . 1.275(5) ?
    C5 H5 . 0.9300 ?
    C7 C11 . 1.383(6) ?
    C7 C8 . 1.389(6) ?
    C7 C12 . 1.512(5) ?
    C8 C9 . 1.365(6) ?
    C8 H8 . 0.9300 ?
    C9 H9 . 0.9300 ?
    C10 C11 . 1.371(6) ?
    C10 H10 . 0.9300 ?
    C11 H11 . 0.9300 ?
    C12 O7 . 1.242(5) ?
    O1W H1W . 0.8400 ?
    O1W H2W . 0.8400 ?
    O2W H4W . 0.8400 ?
    O2W H3W . 0.8400 ?
    O3W H6W . 0.8400 ?
    O3W H5W . 0.8400 ?
    O4W H8W . 0.8400 ?
    O4W H7W . 0.8400 ?
loop_
    _geom_angle_atom_site_label_1
    _geom_angle_atom_site_label_2
    _geom_angle_atom_site_label_3
    _geom_angle_site_symmetry_1
    _geom_angle_site_symmetry_3
    _geom_angle
    _geom_angle_publ_flag
    C2 C1 C5 . . 119.2(4) ?
    C2 C1 C6 . . 120.9(4) ?
    C5 C1 C6 . . 119.9(4) ?
    O11 Cl1 O10 . . 111.3(4) ?
    O11 Cl1 O8 . . 107.8(6) ?
    O10 Cl1 O8 . . 106.1(3) ?
    O11 Cl1 O9 . . 110.7(4) ?
    O10 Cl1 O9 . . 113.1(3) ?
    O8 Cl1 O9 . . 107.4(4) ?
    C4 N1 C3 . . 122.6(4) ?
    C4 N1 H1 . . 118.7 ?
    C3 N1 H1 . . 118.7 ?
    O7 Nd1 O2 2_656 2_666 140.53(12) ?
    O7 Nd1 O1 2_656 . 81.57(10) ?
    O2 Nd1 O1 2_666 . 85.82(10) ?
    O7 Nd1 O3 2_656 . 97.66(10) ?
    O2 Nd1 O3 2_666 . 75.38(10) ?
    O1 Nd1 O3 . . 149.37(11) ?
    O7 Nd1 O3W 2_656 . 75.54(11) ?
    O2 Nd1 O3W 2_666 . 136.17(11) ?
    O1 Nd1 O3W . . 74.83(10) ?
    O3 Nd1 O3W . . 134.93(11) ?
    O7 Nd1 O1W 2_656 . 69.63(11) ?
    O2 Nd1 O1W 2_666 . 70.93(11) ?
    O1 Nd1 O1W . . 73.20(11) ?
    O3 Nd1 O1W . . 77.83(11) ?
    O3W Nd1 O1W . . 135.33(11) ?
    O7 Nd1 O2W 2_656 . 70.39(10) ?
    O2 Nd1 O2W 2_666 . 137.28(10) ?
    O1 Nd1 O2W . . 135.29(10) ?
    O3 Nd1 O2W . . 70.71(10) ?
    O3W Nd1 O2W . . 65.02(10) ?
    O1W Nd1 O2W . . 124.20(11) ?
    O7 Nd1 O4 2_656 . 139.99(11) ?
    O2 Nd1 O4 2_666 . 77.38(12) ?
    O1 Nd1 O4 . . 122.18(10) ?
    O3 Nd1 O4 . . 77.44(10) ?
    O3W Nd1 O4 . . 80.43(12) ?
    O1W Nd1 O4 . . 143.71(11) ?
    O2W Nd1 O4 . . 70.58(10) ?
    O7 Nd1 O5 2_656 . 138.71(10) ?
    O2 Nd1 O5 2_666 . 70.41(12) ?
    O1 Nd1 O5 . . 73.54(10) ?
    O3 Nd1 O5 . . 120.41(10) ?
    O3W Nd1 O5 . . 66.52(11) ?
    O1W Nd1 O5 . . 130.00(11) ?
    O2W Nd1 O5 . . 105.70(11) ?
    O4 Nd1 O5 . . 48.66(10) ?
    C6 O1 Nd1 . . 140.8(3) ?
    C3 C2 C1 . . 118.4(5) ?
    C3 C2 H2 . . 120.8 ?
    C1 C2 H2 . . 120.8 ?
    O15 Cl2 O12 . . 107.9(8) ?
    O15 Cl2 O14 . . 111.9(6) ?
    O12 Cl2 O14 . . 104.1(5) ?
    O15 Cl2 O13 . . 110.6(4) ?
    O12 Cl2 O13 . . 108.2(4) ?
    O14 Cl2 O13 . . 113.7(3) ?
    C10 N2 C9 . . 122.9(4) ?
    C10 N2 H2A . . 118.6 ?
    C9 N2 H2A . . 118.6 ?
    C6 O2 Nd1 . 2_666 162.7(3) ?
    N1 C3 C2 . . 120.4(5) ?
    N1 C3 H3 . . 119.8 ?
    C2 C3 H3 . . 119.8 ?
    C12 O3 Nd1 . . 134.0(3) ?
    N1 C4 C5 . . 119.6(5) ?
    N1 C4 H4 . . 120.2 ?
    C5 C4 H4 . . 120.2 ?
    O6 N4 O5 . . 122.0(4) ?
    O6 N4 O4 . . 121.0(4) ?
    O5 N4 O4 . . 117.0(4) ?
    N4 O4 Nd1 . . 98.8(2) ?
    C4 C5 C1 . . 119.5(4) ?
    C4 C5 H5 . . 120.2 ?
    C1 C5 H5 . . 120.2 ?
    N4 O5 Nd1 . . 95.6(2) ?
    O2 C6 O1 . . 127.0(4) ?
    O2 C6 C1 . . 116.9(3) ?
    O1 C6 C1 . . 116.1(3) ?
    C11 C7 C8 . . 119.0(4) ?
    C11 C7 C12 . . 120.4(4) ?
    C8 C7 C12 . . 120.5(3) ?
    C9 C8 C7 . . 119.4(4) ?
    C9 C8 H8 . . 120.3 ?
    C7 C8 H8 . . 120.3 ?
    N2 C9 C8 . . 119.5(4) ?
    N2 C9 H9 . . 120.2 ?
    C8 C9 H9 . . 120.2 ?
    N2 C10 C11 . . 119.5(4) ?
    N2 C10 H10 . . 120.3 ?
    C11 C10 H10 . . 120.3 ?
    C10 C11 C7 . . 119.6(4) ?
    C10 C11 H11 . . 120.2 ?
    C7 C11 H11 . . 120.2 ?
    O7 C12 O3 . . 126.1(3) ?
    O7 C12 C7 . . 117.5(3) ?
    O3 C12 C7 . . 116.4(3) ?
    Nd1 O1W H1W . . 115.1 ?
    Nd1 O1W H2W . . 114.5 ?
    H1W O1W H2W . . 111.6 ?
    Nd1 O2W H4W . . 120.0 ?
    Nd1 O2W H3W . . 112.9 ?
    H4W O2W H3W . . 111.4 ?
    Nd1 O3W H6W . . 127.8 ?
    Nd1 O3W H5W . . 119.0 ?
    H6W O3W H5W . . 111.3 ?
    H8W O4W H7W . . 111.5 ?
loop_
    _geom_hbond_atom_site_label_D
    _geom_hbond_atom_site_label_H
    _geom_hbond_atom_site_label_A
    _geom_hbond_site_symmetry_A
    _geom_hbond_distance_DH
    _geom_hbond_distance_HA
    _geom_hbond_distance_DA
    _geom_hbond_angle_DHA
    _geom_hbond_publ_flag
    O4W H7W O12 . 0.84 2.59 3.256(11) 136 y
    O4W H8W O5 2_666 0.84 2.52 3.023(8) 119 y
    O4W H8W O8 2_666 0.84 2.04 2.801(9) 150 y
    O3W H5W O12 2_656 0.84 2.11 2.945(7) 170 y
    O3W H6W O8 . 0.84 2.04 2.846(8) 162 y
    O2W H3W O1W 2_656 0.84 2.12 2.900(5) 154 y
    O2W H4W O4 2_756 0.84 2.04 2.861(4) 167 y
    O1W H2W O4W . 0.84 1.83 2.593(7) 150 y
    O1W H1W O6 1_455 0.84 2.04 2.880(5) 178 y
    N2 H2A O9 2_756 0.86 2.51 3.045(5) 121 y
    N2 H2A O13 2_657 0.86 2.48 3.033(5) 123 y
    N2 H2A O10 1_546 0.86 2.15 2.868(5) 141 y
    N1 H1 O13 2_566 0.86 2.46 2.994(6) 121 y
    N1 H1 O9 2_665 0.86 2.46 2.988(6) 120 y
    N1 H1 O14 1_564 0.86 2.24 2.953(6) 140 y
data_global
_journal_date_recd_electronic     2008-12-14
_journal_date_accepted     2008-12-26
_journal_name_full     'Acta Crystallographica, Section E'
_journal_year     2009
_journal_volume     65
_journal_issue      2
_journal_page_first     m146
_journal_page_last     m147
_journal_paper_category     QM
_journal_coeditor_code     HY2175
_publ_contact_author_name     'Jia-Zhi Pu'
_publ_contact_author_address
;
Department of Pharmacy
Zunyi Medical College
Zunyi
Guizhou 563003
People's Republic of China
;
_publ_contact_author_email     pujz70@yahoo.com.cn
_publ_contact_author_fax     '86 0852 8609322'
_publ_contact_author_phone     '86 0852 8609322'
_publ_section_title
;\
<i>catena</i>-Poly[[[triaqua(nitrato-\k^2^<i>O</i>,<i>O</i>')neodymium(III)]-\
bis(\m~2~-pyridinium-4-carboxylato-\k^2^<i>O</i>:<i>O</i>')] bis(perchlorate)
monohydrate]
;
loop_
    _publ_author_name
    _publ_author_address
    'Jia-Zhi Pu'
;
Department of Pharmacy
Zunyi Medical College
Zunyi
Guizhou 563003
People's Republic of China
;
