# Supplementary material for: catena-Poly[[[triaqua­(nitrato-κ2 O,O′)neodymium(III)]-bis­(μ2-pyridinium-4-carboxyl­ato-κ2 O:O′)] bis­(perchlorate) monohydrate]
Source: Acta Crystallogr Sect E Struct Rep Online. 2009 Jan 8;65(Pt 2):m146–7. doi: 10.1107/S1600536808043997 (PMC2968357; doi:10.1107/S1600536808043997)
Supplement: Supplementary file 2 [file e-65-0m146-Isup2.hkl]

# 
# h,k,l, Fc-squared, Fo-squared, sigma(Fo-squared) and status flag 
# 
data_I
_shelx_title ' 1 in  P-1' 
_shelx_refln_list_code          4 
_shelx_F_calc_maximum      221.68 
_exptl_crystal_F_000       714.00 
_reflns_d_resolution_high  0.8346 
 
loop_ 
 _symmetry_equiv_pos_as_xyz 
 'x, y, z' 
 '-x, -y, -z' 
 
_cell_length_a     8.3962 
_cell_length_b    10.1119 
_cell_length_c    14.7229 
_cell_angle_alpha  81.663 
_cell_angle_beta   79.601 
_cell_angle_gamma  71.334 
 
_shelx_F_squared_multiplier     1.000 
 
loop_ 
 _refln_index_h 
 _refln_index_k 
 _refln_index_l 
 _refln_F_squared_calc 
 _refln_F_squared_meas 
 _refln_F_squared_sigma 
 _refln_observed_status 
   1   0   0    10232.99     9302.57    201.20 o 
   2   0   0    17994.88    16628.06    355.73 o 
   3   0   0      975.95     1155.72     30.15 o 
   4   0   0     5734.43     6443.17    144.20 o 
   5   0   0     6464.78     6509.39    147.76 o 
   6   0   0     2010.33     1954.79     53.30 o 
   7   0   0      968.99      942.90     33.11 o 
   8   0   0     1026.81     1008.38     36.35 o 
   9   0   0      559.30      550.87     33.90 o 
  -9   1   0      108.61      130.82     17.83 o 
  -8   1   0       37.06       34.08      7.87 o 
  -7   1   0     1699.29     1733.17     52.10 o 
  -6   1   0     2109.63     2065.88     57.33 o 
  -5   1   0      501.07      507.71     20.14 o 
  -4   1   0        6.78        8.06      3.10 o 
  -3   1   0     4047.50     4050.68     92.94 o 
  -2   1   0     5203.91     4636.65    103.45 o 
  -1   1   0     8237.92     9487.61    204.35 o 
   0   1   0      213.37      337.48      9.03 o 
   1   1   0     3710.73     4390.67     99.47 o 
   2   1   0    10455.22     9922.20    213.98 o 
   3   1   0    10087.87     9157.39    198.24 o 
   4   1   0     1691.08     1757.53     43.67 o 
   5   1   0      504.45      566.61     19.45 o 
   6   1   0     4914.76     5065.17    118.27 o 
   7   1   0     3917.73     3810.44     93.91 o 
   8   1   0      791.32      818.33     38.20 o 
   9   1   0        1.81        8.75      7.78 o 
  -8   2   0      711.24      733.59     32.23 o 
  -7   2   0      636.27      642.37     28.11 o 
  -6   2   0       74.33       73.81      8.84 o 
  -5   2   0      873.56      978.23     32.37 o 
  -4   2   0     2877.25     2616.24     66.26 o 
  -3   2   0     4817.78     4880.92    112.20 o 
  -2   2   0      382.76      379.62     13.71 o 
  -1   2   0    10263.02    10351.49    289.35 o 
   0   2   0     3224.94     2872.43     53.68 o 
   1   2   0       66.84       44.28      3.59 o 
   2   2   0    11354.83    11273.02    404.63 o 
   3   2   0     7367.31     7461.29    117.46 o 
   4   2   0    14339.71    13212.63    206.04 o 
   5   2   0      489.77      498.99     34.38 o 
   6   2   0      705.20      832.38     33.16 o 
   7   2   0       25.18       42.61      5.31 o 
   8   2   0      160.66      137.95     15.79 o 
   9   2   0     1121.09     1130.21     50.34 o 
  -8   3   0       23.89       31.67      8.84 o 
  -7   3   0      761.38      762.39     32.37 o 
  -6   3   0     1843.22     1746.97     53.39 o 
  -5   3   0      662.10      588.74     24.45 o 
  -4   3   0      210.82      179.02     11.48 o 
  -3   3   0     1495.21     1562.39     43.25 o 
  -2   3   0     5135.71     5002.20    114.52 o 
  -1   3   0     8040.57     7220.16    169.14 o 
   0   3   0      112.05      171.79      4.53 o 
   1   3   0       65.89       61.02      2.64 o 
   2   3   0     1963.45     2173.04     31.11 o 
   3   3   0    12028.33    11449.89    200.18 o 
   4   3   0     3769.10     3674.50     61.36 o 
   5   3   0      346.34      398.31     12.11 o 
   6   3   0      541.18      542.28     15.15 o 
   7   3   0     1895.05     2029.21     64.23 o 
   8   3   0     2034.67     2088.11     69.83 o 
   9   3   0       45.18       61.22     13.06 o 
  -7   4   0     1887.67     1788.09     58.67 o 
  -6   4   0      243.32      235.89     16.76 o 
  -5   4   0     1417.54     1422.27     45.75 o 
  -4   4   0     1645.14     1675.75     49.41 o 
  -3   4   0     3204.04     3381.37     84.28 o 
  -2   4   0     4706.88     4642.67    108.91 o 
  -1   4   0     2276.53     2043.95     39.38 o 
   0   4   0     4200.91     4140.51     56.74 o 
   1   4   0    33927.28    27863.98    355.17 o 
   2   4   0      108.21      114.78      4.14 o 
   3   4   0      695.04      705.19     13.33 o 
   4   4   0       28.09       79.76      4.39 o 
   5   4   0     4714.72     4884.57     81.28 o 
   6   4   0     6554.92     6747.82    164.57 o 
   7   4   0      276.34      243.71     17.64 o 
   8   4   0      670.83      773.97     36.49 o 
   9   4   0      788.24      878.90     43.16 o 
  -7   5   0       70.09       64.23     11.11 o 
  -6   5   0     1045.30     1064.31     41.12 o 
  -5   5   0     2515.93     2366.32     68.77 o 
  -4   5   0     1538.37     1474.64     46.68 o 
  -3   5   0       44.18       41.58      6.71 o 
  -1   5   0     4316.20     4319.15     76.71 o 
   0   5   0     8038.83     7883.63    104.83 o 
   1   5   0      165.78      176.51      8.64 o 
   2   5   0     1904.00     2027.03     30.71 o 
   3   5   0     3069.93     3048.59     44.33 o 
   4   5   0     3100.30     3167.36     46.58 o 
   5   5   0     2860.06     2777.53     74.23 o 
   6   5   0       22.19       30.24      7.04 o 
   7   5   0     2445.29     2434.86     73.44 o 
   8   5   0     2047.00     2164.47     71.17 o 
   9   5   0      341.54      395.41     27.60 o 
  -6   6   0      198.97      241.81     19.12 o 
  -5   6   0      146.31      173.05     15.23 o 
  -4   6   0      428.64      416.90     22.23 o 
  -3   6   0     5853.95     5965.19    143.69 o 
  -2   6   0     2643.32     2796.74     73.95 o 
  -1   6   0      530.05      559.74     17.58 o 
   0   6   0     2694.14     3046.97     45.12 o 
   1   6   0     6005.23     6527.57     88.66 o 
   2   6   0     4450.48     4216.02     61.54 o 
   3   6   0     3479.52     3382.67     49.40 o 
   4   6   0     1840.26     1798.67     29.64 o 
   5   6   0     5922.24     5794.66    132.88 o 
   6   6   0       52.15       64.55      9.26 o 
   7   6   0      110.25      199.91     16.86 o 
   8   6   0       32.68       32.55      9.22 o 
   9   6   0       72.42       73.58     13.80 o 
  -5   7   0     1226.53     1191.24     45.80 o 
  -4   7   0      871.65      793.00     33.80 o 
  -3   7   0      838.99      846.39     33.76 o 
  -2   7   0      192.95      180.64     13.66 o 
  -1   7   0     2617.06     2507.65     51.92 o 
   0   7   0     4257.93     4255.30     92.59 o 
   1   7   0     1325.86     1294.35     30.03 o 
   2   7   0        6.62       14.30      3.21 o 
   3   7   0     2222.31     2195.31     46.14 o 
   4   7   0     5928.58     5981.31    158.51 o 
   5   7   0     1089.52     1156.93     46.77 o 
   6   7   0       16.50       18.66      8.20 o 
   7   7   0     1292.81     1209.58     52.10 o 
  -5   8   0       94.22       64.00     11.95 o 
  -4   8   0       12.41       17.64      7.13 o 
  -3   8   0      429.29      463.11     25.19 o 
  -2   8   0     3492.92     3296.07     89.00 o 
  -1   8   0     3161.82     3134.16     64.24 o 
   0   8   0      258.10      213.15     11.34 o 
   1   8   0     4056.63     3949.63     74.24 o 
   2   8   0     1878.75     1898.01     41.18 o 
   3   8   0     1264.13     1277.25     33.06 o 
   4   8   0      423.49      416.25     25.93 o 
   5   8   0       46.37       49.36     10.93 o 
   6   8   0     1116.74     1163.32     50.34 o 
   7   8   0     3431.43     3168.17    102.34 o 
   8   8   0      367.00      337.02     27.74 o 
   9   8   0       44.23       44.50     13.94 o 
  -3   9   0      319.43      342.86     22.51 o 
  -2   9   0       77.46       75.34     11.02 o 
  -1   9   0      323.42      348.35     31.40 o 
   0   9   0     2460.61     2424.42     53.20 o 
   1   9   0     2428.68     2423.56     64.37 o 
   2   9   0       69.72       59.46      6.75 o 
   3   9   0      381.91      380.97     25.98 o 
   4   9   0     2702.74     2552.20     84.97 o 
   5   9   0     2053.29     2127.61     75.94 o 
   6   9   0     1371.87     1342.20     57.61 o 
   7   9   0       31.74       61.26     13.80 o 
   8   9   0      880.13      792.17     44.59 o 
  -2  10   0      956.16      994.67     41.40 o 
  -1  10   0      153.53      160.71     12.52 o 
   0  10   0      245.30      228.19     13.70 o 
   1  10   0        7.87       16.98      5.18 o 
   2  10   0     1348.06     1365.67     35.77 o 
   3  10   0     1895.60     1988.46     73.58 o 
   4  10   0       27.20       34.87     10.56 o 
   5  10   0      328.81      331.46     26.67 o 
   6  10   0      541.37      576.15     36.49 o 
   7  10   0      805.92      695.30     41.72 o 
  -1  11   0       54.66       61.30     12.76 o 
   0  11   0      883.43      924.47     30.97 o 
   1  11   0     1231.69     1193.08     34.90 o 
   2  11   0      468.10      448.34     31.77 o 
   3  11   0        0.40       -1.94      5.88 o 
   4  11   0      876.56      882.93     46.72 o 
   5  11   0     1136.18     1132.11     54.87 o 
   6  11   0      757.20      866.49     48.11 o 
  -6 -11   1      513.74      537.48     37.00 o 
  -5 -11   1     1069.70     1227.36     57.61 o 
  -3 -11   1      175.49      180.13     21.39 o 
  -2 -11   1      137.48      149.25     19.54 o 
  -1 -11   1     1274.82     1268.48     49.02 o 
   0 -11   1     1216.85     1214.39     36.90 o 
  -7 -10   1     2821.40     2666.85     95.58 o 
  -6 -10   1     1260.39     1249.36     56.91 o 
  -5 -10   1        1.46       10.00      7.69 o 
  -4 -10   1        1.90        8.43      6.39 o 
  -3 -10   1      174.32      215.70     20.79 o 
  -2 -10   1     1755.86     1754.72     42.39 o 
  -1 -10   1     2188.47     2253.59    106.90 o 
   0 -10   1       37.25       29.37      6.48 o 
   1 -10   1      774.68      770.23     27.63 o 
   2 -10   1      505.93      485.57     27.88 o 
  -8  -9   1      721.08      640.19     39.18 o 
  -7  -9   1      256.35      249.55     23.38 o 
  -6  -9   1      610.12      579.07     34.78 o 
  -5  -9   1     1475.29     1455.65     58.99 o 
  -4  -9   1     2511.86     2491.63     83.31 o 
  -3  -9   1      532.94      521.74     30.56 o 
  -2  -9   1        1.14        2.49      6.62 o 
  -1  -9   1     1368.40     1335.32     34.32 o 
   0  -9   1     2976.69     3002.85     64.25 o 
   1  -9   1     1153.47     1154.20     38.97 o 
   2  -9   1      288.65      292.52     19.59 o 
   3  -9   1      130.29      141.79     14.54 o 
  -8  -8   1      165.25      165.36     20.00 o 
  -7  -8   1      535.59      536.28     33.06 o 
  -6  -8   1     1792.91     1732.10     64.78 o 
  -5  -8   1     3671.63     3509.64    106.04 o 
  -4  -8   1      116.12      127.67     14.12 o 
  -3  -8   1     4279.67     4084.93     76.06 o 
  -2  -8   1     2253.98     2217.23     46.71 o 
  -1  -8   1     1492.38     1566.82     36.55 o 
   0  -8   1      257.82      296.83     13.69 o 
   1  -8   1       60.37       79.07     14.68 o 
   2  -8   1     2761.47     2798.55     78.63 o 
   3  -8   1     2287.04     2259.17     68.86 o 
   4  -8   1        8.01        9.26      5.88 o 
   5  -8   1       67.85       54.09     11.11 o 
  -7  -7   1     1797.06     1657.78     63.35 o 
  -6  -7   1        4.67       -0.23      4.35 o 
  -5  -7   1      867.07      875.71     38.85 o 
  -4  -7   1     6412.28     6486.43    112.15 o 
  -3  -7   1     2846.65     2766.05     85.23 o 
  -2  -7   1      102.63      117.40      7.39 o 
  -1  -7   1      397.59      400.83     14.35 o 
   0  -7   1     3517.77     3669.92     69.40 o 
   1  -7   1     2563.65     2617.48     54.23 o 
   2  -7   1      996.93     1063.76     37.65 o 
   3  -7   1      507.87      519.47     25.01 o 
   4  -7   1      755.41      716.32     31.95 o 
   5  -7   1      757.27      691.87     32.92 o 
  -8  -6   1      652.39      721.23     35.15 o 
  -7  -6   1     1255.76     1241.58     45.43 o 
  -6  -6   1     4332.73     4221.93    109.24 o 
  -5  -6   1      749.20      825.72     40.75 o 
  -4  -6   1        8.22       11.48      2.41 o 
  -3  -6   1      200.11      189.27      6.51 o 
  -2  -6   1     9733.42    10059.81    164.80 o 
  -1  -6   1    22910.92    21886.23    428.11 o 
   0  -6   1      462.07      411.75     14.09 o 
   1  -6   1     1995.83     2018.86     69.25 o 
   2  -6   1     2365.27     2177.67     60.62 o 
   3  -6   1      753.61      715.25     29.17 o 
   4  -6   1     2372.72     2350.53     68.21 o 
   5  -6   1     1233.66     1220.92     44.45 o 
   6  -6   1      336.66      310.49     21.30 o 
  -9  -5   1      236.29      213.10     20.24 o 
  -8  -5   1     1068.27     1164.01     46.96 o 
  -7  -5   1     1896.68     1864.40     60.20 o 
  -6  -5   1      636.07      580.73     25.61 o 
  -5  -5   1      592.55      563.53     20.61 o 
  -4  -5   1     3222.02     3217.86     47.44 o 
  -3  -5   1     3714.38     3652.67     52.08 o 
  -2  -5   1     1862.92     1880.84     28.75 o 
  -1  -5   1      118.89      143.04      5.90 o 
   0  -5   1     3916.08     4014.84     70.83 o 
   1  -5   1     4402.55     4127.13     74.07 o 
   2  -5   1     1824.90     1859.40     51.68 o 
   3  -5   1       29.39       26.30      5.74 o 
   4  -5   1      667.93      690.39     28.11 o 
   5  -5   1     1940.93     1898.21     58.35 o 
   6  -5   1     1448.14     1418.65     49.46 o 
   7  -5   1      201.21      183.65     16.62 o 
  -9  -4   1      699.18      732.48     39.13 o 
  -8  -4   1      796.50      762.63     36.40 o 
  -7  -4   1      272.26      260.98     18.75 o 
  -6  -4   1     2489.54     2818.23     78.21 o 
  -5  -4   1     4553.36     4357.69     73.69 o 
  -4  -4   1     5636.93     5126.02    324.22 o 
  -3  -4   1       30.73       18.20      2.12 o 
  -2  -4   1      236.95      209.88      8.95 o 
  -1  -4   1     1562.64     1496.97     22.74 o 
   0  -4   1     9968.23     9455.36    153.04 o 
   1  -4   1     1166.00     1258.98     27.29 o 
   2  -4   1     1813.69     1693.30     46.21 o 
   3  -4   1     4891.38     4901.43    116.42 o 
   4  -4   1     4767.33     4781.64    116.04 o 
   5  -4   1       36.43       27.60      6.48 o 
   6  -4   1      250.99      252.93     17.23 o 
   7  -4   1      429.67      386.75     22.88 o 
  -9  -3   1        0.21       11.30      7.83 o 
  -8  -3   1      941.51     1039.31     44.50 o 
  -7  -3   1     1676.19     1707.56     56.91 o 
  -6  -3   1     1530.91     1737.18     35.24 o 
  -5  -3   1        1.25        7.63      2.69 o 
  -4  -3   1     1160.67     1259.49     24.82 o 
  -3  -3   1     9383.11     8584.59    197.08 o 
  -2  -3   1     3370.37     3398.72     46.61 o 
  -1  -3   1       73.25      136.53      3.66 o 
   0  -3   1       18.44       25.82      3.96 o 
   1  -3   1     6525.81     6604.27    147.02 o 
   2  -3   1     8815.89     8429.17    186.99 o 
   3  -3   1     5099.73     4850.08    113.31 o 
   4  -3   1       16.79       27.69      5.23 o 
   5  -3   1      701.72      704.56     27.09 o 
   6  -3   1     2032.28     1858.71     55.75 o 
   7  -3   1     1281.34     1263.76     44.41 o 
   8  -3   1       10.92        6.34      6.25 o 
  -9  -2   1     1648.66     1697.51     65.48 o 
  -8  -2   1     1466.60     1387.72     53.62 o 
  -7  -2   1      102.83       97.71      9.35 o 
  -6  -2   1     3319.72     3306.77     80.94 o 
  -5  -2   1     2809.90     3296.07     78.49 o 
  -4  -2   1     2415.69     2750.30     65.48 o 
  -3  -2   1      988.20     1059.96     28.02 o 
  -2  -2   1     2772.81     2438.38     56.73 o 
  -1  -2   1    21793.13    19696.10    551.30 o 
   0  -2   1    31871.35    24178.43    516.83 o 
   1  -2   1      256.29      268.15      8.01 o 
   2  -2   1        2.62        8.52      2.73 o 
   3  -2   1     4159.44     4530.33    104.51 o 
   4  -2   1     2257.52     2252.59     58.07 o 
   5  -2   1     1178.02     1085.20     34.45 o 
   6  -2   1      346.04      355.73     18.20 o 
   7  -2   1      853.47      878.21     33.43 o 
   8  -2   1      946.93      891.50     35.89 o 
  -9  -1   1       20.30       35.10     10.97 o 
  -7  -1   1     2668.10     2723.58     71.87 o 
  -6  -1   1     5292.68     5143.66    120.77 o 
  -5  -1   1      552.20      547.58     19.63 o 
  -4  -1   1     1032.65     1102.89     30.47 o 
  -3  -1   1     8690.67     8910.95    194.44 o 
  -2  -1   1    11052.31     9752.25    211.11 o 
  -1  -1   1     3909.69     4435.31     97.85 o 
   0  -1   1      317.91      570.25     11.32 o 
   1  -1   1     6640.09     7485.77    162.21 o 
   2  -1   1     3811.61     3893.70     87.61 o 
   3  -1   1     7803.81     7408.90    163.46 o 
   4  -1   1      317.74      343.23     14.22 o 
   5  -1   1      219.71      205.05     11.67 o 
   6  -1   1     1781.97     1765.31     50.06 o 
   7  -1   1     2357.99     2384.06     65.85 o 
   8  -1   1      208.46      208.11     11.86 o 
   9  -1   1        0.79        9.40      7.46 o 
  -8   0   1      141.22      148.55     13.29 o 
  -7   0   1     1863.30     1883.57     54.73 o 
  -6   0   1       36.49       17.13      5.42 o 
  -5   0   1     4962.26     4945.98    115.54 o 
  -4   0   1     8155.14     7835.10    174.34 o 
  -3   0   1      289.53      388.56     13.71 o 
  -2   0   1    18525.87    18112.98    387.40 o 
  -1   0   1     5452.66     6240.62    135.63 o 
   1   0   1    18565.42    14788.12    229.11 o 
   2   0   1     4251.93     4770.85    104.70 o 
   3   0   1    15323.35    14634.42    314.61 o 
   4   0   1     7566.12     7094.61    157.40 o 
   5   0   1     1095.68     1248.80     35.56 o 
   6   0   1      585.93      521.92     20.56 o 
   7   0   1       66.55       46.45      7.36 o 
   8   0   1       56.01       58.07     11.11 o 
   9   0   1     1649.97     1606.20     62.51 o 
  -8   1   1        7.42       10.42      6.44 o 
  -7   1   1      821.76      823.61     32.04 o 
  -6   1   1     2484.77     2400.54     65.01 o 
  -5   1   1     1887.55     1898.11     51.96 o 
  -4   1   1      176.14      187.08     10.65 o 
  -3   1   1     2495.64     2699.96     64.92 o 
  -2   1   1     4138.82     3748.72     85.11 o 
  -1   1   1     9219.28     9291.22    200.79 o 
   0   1   1     3317.54     3985.21     63.97 o 
   1   1   1     2187.45     2173.82     51.96 o 
   2   1   1     6224.93     7296.14    157.86 o 
   3   1   1     8571.91     8025.55    126.02 o 
   4   1   1     1363.81     1264.12     30.17 o 
   5   1   1      392.48      427.43     12.36 o 
   6   1   1     2708.24     2952.16     54.33 o 
   7   1   1     3185.86     3141.89     59.34 o 
   8   1   1      867.21      846.44     38.76 o 
   9   1   1      108.28      140.82     17.74 o 
  -8   2   1     1513.16     1393.37     48.58 o 
  -7   2   1     1318.38     1177.21     41.44 o 
  -6   2   1      561.65      522.94     23.76 o 
  -5   2   1       61.65       58.99      7.59 o 
  -4   2   1      779.62      863.34     28.34 o 
  -3   2   1    14212.27    13321.16    290.57 o 
  -2   2   1       69.19       85.81      6.02 o 
  -1   2   1      549.40      639.75     13.36 o 
   0   2   1     6396.40     7299.22     94.53 o 
   1   2   1     1116.87     1113.43     56.34 o 
   2   2   1     1175.73     1094.23     29.50 o 
   3   2   1      327.77      411.89     10.00 o 
   4   2   1     3909.07     4253.00     84.21 o 
   5   2   1     4076.78     3928.17     75.06 o 
   6   2   1     4978.24     5321.10     89.93 o 
   7   2   1       37.27       71.03     11.07 o 
   8   2   1      483.26      481.27     28.15 o 
   9   2   1      923.04      942.30     45.20 o 
  -8   3   1      177.64      171.71     15.84 o 
  -7   3   1      145.97      141.56     13.66 o 
  -6   3   1     1685.52     1695.34     52.56 o 
  -5   3   1     1410.35     1435.19     44.59 o 
  -4   3   1      376.99      326.51     16.21 o 
  -3   3   1      104.83      104.47      8.43 o 
  -2   3   1      979.86     1022.08     29.87 o 
  -1   3   1     9090.05     8217.91    107.88 o 
   0   3   1     1113.10     1152.85     17.93 o 
   1   3   1       68.78      121.72      3.83 o 
   2   3   1     1169.77     1271.50     22.62 o 
   3   3   1    12674.52    12360.21    191.88 o 
   4   3   1     7607.55     7834.78    159.69 o 
   5   3   1      986.97      904.83     19.44 o 
   6   3   1      272.60      304.98     18.29 o 
   7   3   1     1964.49     1921.96     61.96 o 
   8   3   1     2430.86     2602.16     81.50 o 
   9   3   1      285.91      341.42     25.89 o 
  -7   4   1      402.19      410.28     24.03 o 
  -6   4   1     1084.64      958.13     36.86 o 
  -5   4   1       93.09      113.54     11.16 o 
  -4   4   1     4772.81     4539.13    111.23 o 
  -3   4   1     4627.16     4401.50    106.04 o 
  -2   4   1      113.07      135.77      9.63 o 
  -1   4   1     2258.39     2757.29     69.58 o 
   0   4   1      719.99      770.96     19.29 o 
   1   4   1     4358.62     4309.79     58.65 o 
   2   4   1     7815.17     6984.72     92.55 o 
   3   4   1      320.83      441.40     10.72 o 
   4   4   1     3716.75     3387.82     56.73 o 
   5   4   1      139.51      185.62      6.86 o 
   6   4   1      460.36      495.07     24.03 o 
   7   4   1      982.90      940.21     38.06 o 
   8   4   1       72.61       77.56     12.73 o 
   9   4   1      828.75      867.70     42.56 o 
  -7   5   1        0.84        0.42      5.42 o 
  -6   5   1      773.54      730.77     32.83 o 
  -5   5   1     2500.17     2409.43     69.97 o 
  -4   5   1     2234.47     2165.35     62.19 o 
  -3   5   1        1.01        3.89      3.38 o 
  -2   5   1     1282.02     1314.14     39.50 o 
  -1   5   1     2194.05     2033.76     40.70 o 
   0   5   1     7061.33     7126.60     95.50 o 
   1   5   1     4160.57     4423.67     61.12 o 
   2   5   1      865.93      904.79     16.23 o 
   3   5   1     3577.06     3652.48     51.84 o 
   4   5   1     3508.04     3329.08     73.95 o 
   5   5   1     3052.12     3458.24     90.30 o 
   6   5   1        6.72        5.46      4.91 o 
   7   5   1     1018.82     1226.02     45.43 o 
   8   5   1     1516.53     1517.29     56.03 o 
   9   5   1      662.84      688.26     37.23 o 
  -6   6   1      627.01      576.10     29.96 o 
  -5   6   1       21.95       25.33      7.27 o 
  -4   6   1        7.25        7.55      5.00 o 
  -3   6   1      925.35      935.12     34.36 o 
  -2   6   1     6642.82     6653.22    155.82 o 
  -1   6   1      623.79      584.23     17.97 o 
   0   6   1     2267.11     2273.19     35.33 o 
   1   6   1     8115.50     8131.86    145.73 o 
   2   6   1     3728.67     3886.54     55.51 o 
   3   6   1     1017.01      932.62     17.57 o 
   4   6   1      395.17      326.59     16.49 o 
   5   6   1      127.54       85.95      9.54 o 
   6   6   1     2230.78     2264.77     67.01 o 
   7   6   1     3967.15     4044.29    110.40 o 
   8   6   1      123.79      142.86     16.07 o 
   9   6   1       15.02       27.92     10.05 o 
  -5   7   1     1169.41     1156.47     45.10 o 
  -4   7   1     1063.05     1046.95     40.38 o 
  -3   7   1      733.54      719.28     30.56 o 
  -2   7   1        5.19        3.52      4.07 o 
  -1   7   1     1880.07     1871.55     41.51 o 
   0   7   1     5826.62     5774.56     80.96 o 
   1   7   1     1751.21     1751.90     29.08 o 
   2   7   1      254.90      234.42     10.67 o 
   3   7   1      584.50      544.99     12.75 o 
   4   7   1     4817.45     4897.22     89.67 o 
   5   7   1     1462.21     1431.37     35.04 o 
   6   7   1       54.29       83.90      8.34 o 
   7   7   1      177.46      194.77     17.09 o 
   8   7   1     1022.97     1022.41     43.67 o 
  -5   8   1      536.24      496.32     28.71 o 
  -4   8   1      214.00      178.70     16.02 o 
  -3   8   1     1776.27     1767.48     57.51 o 
  -2   8   1      634.14      656.72     29.27 o 
  -1   8   1      400.35      401.10     38.64 o 
   0   8   1     2632.21     2578.52     83.33 o 
   1   8   1      454.94      408.23     14.99 o 
   2   8   1     6622.42     6439.00    111.80 o 
   3   8   1     4157.49     4046.84    115.72 o 
   4   8   1      197.68      212.83     18.34 o 
   5   8   1      530.09      571.52     32.23 o 
   6   8   1      596.73      545.63     32.55 o 
   7   8   1     2806.16     2688.89     91.83 o 
   8   8   1     1208.28     1236.11     56.86 o 
  -3   9   1      673.15      693.86     33.39 o 
  -2   9   1        4.54       13.48      6.48 o 
  -1   9   1       71.77       73.14      8.58 o 
   0   9   1     1038.12     1090.32     30.23 o 
   1   9   1     2621.38     2687.16     55.88 o 
   2   9   1      693.98      706.13     21.64 o 
   3   9   1      234.41      242.65     20.24 o 
   4   9   1     2654.89     2625.96     86.55 o 
   5   9   1     1983.77     1989.25     72.75 o 
   6   9   1     1826.78     1765.21     68.90 o 
   7   9   1        5.12        7.36      6.67 o 
   8   9   1      651.90      616.48     38.90 o 
  -2  10   1      847.19      865.75     38.11 o 
  -1  10   1     1780.32     1883.00     47.44 o 
   0  10   1      685.47      673.09     23.92 o 
   1  10   1       26.68       31.04     15.07 o 
   2  10   1      213.09      228.34     21.12 o 
   3  10   1     1071.30     1087.51     49.69 o 
   4  10   1     1683.59     1583.74     63.53 o 
   5  10   1      188.65      205.83     20.75 o 
   6  10   1      553.28      590.60     37.05 o 
   7  10   1     1628.29     1534.51     67.19 o 
  -1  11   1        0.40        0.09      4.96 o 
   0  11   1      585.00      606.26     24.14 o 
   1  11   1     1301.37     1318.00     36.83 o 
   2  11   1      787.33      693.81     39.92 o 
   3  11   1      139.90      137.53     18.57 o 
   4  11   1      395.80      473.90     33.06 o 
   5  11   1     1008.33     1021.80     51.77 o 
   6  11   1     1115.81     1115.11     55.61 o 
   3  12   1     1564.31     1568.97     68.81 o 
   4  12   1      855.78      968.78     52.33 o 
  -5 -11   2     1278.42     1353.87     61.12 o 
  -4 -11   2     1712.79     1767.67     71.87 o 
  -3 -11   2      312.14      309.14     26.39 o 
  -2 -11   2       46.75       50.57     13.20 o 
  -1 -11   2      763.92      762.97     27.22 o 
   0 -11   2     1293.57     1358.00     39.85 o 
  -7 -10   2     1014.65     1053.76     52.79 o 
  -6 -10   2     2376.99     2368.08     86.08 o 
  -5 -10   2      684.80      589.44     35.89 o 
  -4 -10   2       16.60       13.10      7.13 o 
  -3 -10   2     1072.30     1065.70     49.41 o 
  -2 -10   2     1958.02     1923.07     45.60 o 
  -1 -10   2     1793.37     1633.13     67.89 o 
   0 -10   2      383.07      340.74     27.51 o 
   1 -10   2      201.25      205.78     14.11 o 
   2 -10   2     2523.96     2509.83     78.12 o 
  -8  -9   2      660.87      613.89     38.20 o 
  -7  -9   2      709.97      683.58     39.45 o 
  -6  -9   2       53.04       78.54     14.54 o 
  -5  -9   2      950.10      907.75     43.67 o 
  -4  -9   2     2301.67     2402.77     81.36 o 
  -3  -9   2      699.34      713.13     34.08 o 
  -2  -9   2       57.60       46.31      6.35 o 
  -1  -9   2      887.18      925.56     27.38 o 
   0  -9   2     2669.04     2705.23     58.95 o 
   1  -9   2     1730.66     1779.06     44.96 o 
   2  -9   2      772.16      778.93     34.31 o 
   3  -9   2       77.36       95.30     12.97 o 
  -8  -8   2       48.88       29.13     10.60 o 
  -7  -8   2     1427.30     1262.97     54.32 o 
  -6  -8   2      739.46      712.43     37.46 o 
  -5  -8   2      194.56      187.08     17.78 o 
  -4  -8   2      607.27      608.79     32.04 o 
  -3  -8   2      350.61      312.61     13.33 o 
  -2  -8   2     3838.39     3440.05    259.13 o 
  -1  -8   2     3470.66     3544.93     69.00 o 
   0  -8   2      175.96      209.59     11.63 o 
   1  -8   2      524.84      506.51     19.62 o 
   2  -8   2      689.45      622.78     28.39 o 
   3  -8   2      955.20     1057.00     40.94 o 
   4  -8   2      757.71      846.07     37.14 o 
  -9  -7   2      390.65      347.62     27.83 o 
  -8  -7   2     1467.39     1339.15     56.63 o 
  -7  -7   2     1887.68     1654.17     62.79 o 
  -6  -7   2       33.45       37.83      9.68 o 
  -5  -7   2      225.24      220.00     18.38 o 
  -4  -7   2     5931.10     5922.32    103.83 o 
  -3  -7   2     4276.89     4095.44     75.16 o 
  -2  -7   2      263.17      264.16     29.71 o 
  -1  -7   2       52.28       63.07      7.80 o 
   0  -7   2     1807.14     1797.80     40.14 o 
   1  -7   2     2349.12     2352.80     50.46 o 
   2  -7   2     1877.69     1937.47     57.56 o 
   3  -7   2       27.53       18.75      6.30 o 
   4  -7   2      376.48      342.86     21.12 o 
   5  -7   2      787.17      755.17     34.68 o 
  -6  -6   2     2064.76     1944.00     66.22 o 
  -5  -6   2     5463.13     5252.47     92.44 o 
  -4  -6   2      133.66      159.75      8.64 o 
  -3  -6   2     3303.54     3542.76     64.98 o 
  -2  -6   2      475.10      614.44     17.61 o 
  -1  -6   2     2340.66     2472.59     48.50 o 
   0  -6   2     5880.71     5778.05    101.03 o 
   1  -6   2      715.57      615.32     21.58 o 
   2  -6   2     3692.08     3849.90     96.78 o 
   3  -6   2     9235.42     8689.19    201.34 o 
   4  -6   2     1499.71     1428.29     47.60 o 
   5  -6   2       46.09       50.89      9.59 o 
   6  -6   2        0.87       -0.65      5.33 o 
  -9  -5   2       55.19       59.46     13.34 o 
  -8  -5   2      277.15      262.51     20.75 o 
  -7  -5   2     1960.81     1988.83     62.75 o 
  -6  -5   2     2002.85     2060.47     60.48 o 
  -5  -5   2        5.98        6.64      6.30 o 
  -4  -5   2     2934.94     2756.83     41.70 o 
  -3  -5   2     4488.93     4499.43     62.97 o 
  -2  -5   2     3591.13     3704.92     51.95 o 
  -1  -5   2     1103.02     1331.88     44.22 o 
   0  -5   2     2873.31     3120.21     57.69 o 
   1  -5   2     2613.01     2693.22     52.28 o 
   2  -5   2     3061.96     3035.50     77.42 o 
   3  -5   2      571.88      600.55     24.50 o 
   4  -5   2      291.09      281.59     16.76 o 
   5  -5   2     1688.50     1679.69     53.35 o 
   6  -5   2     1556.17     1527.29     52.00 o 
   7  -5   2      345.48      322.53     21.72 o 
  -9  -4   2      924.60      989.95     46.72 o 
  -8  -4   2       29.13       26.63      9.35 o 
  -7  -4   2      593.71      508.82     26.49 o 
  -6  -4   2      168.66      190.37      8.92 o 
  -5  -4   2     1944.87     2224.08     41.77 o 
  -4  -4   2     2477.87     2392.32     42.96 o 
  -3  -4   2     1265.15     1126.24     19.21 o 
  -2  -4   2       54.48       99.99      4.56 o 
  -1  -4   2     4080.39     3547.14     62.15 o 
   0  -4   2     2306.15     2391.66     84.72 o 
   1  -4   2     4651.98     4793.12     83.02 o 
   2  -4   2      140.87      124.61      8.98 o 
   3  -4   2     3736.16     3763.86     92.52 o 
   4  -4   2     3319.38     3196.46     82.38 o 
   5  -4   2     1140.96     1208.98     40.66 o 
   6  -4   2      398.53      403.61     21.76 o 
   7  -4   2     1061.07     1080.20     41.58 o 
  -9  -3   2      198.89      214.63     21.81 o 
  -8  -3   2      277.65      321.74     23.20 o 
  -7  -3   2     2605.36     2713.62     65.83 o 
  -6  -3   2     3323.04     3323.51     58.25 o 
  -5  -3   2      315.97      368.37     15.56 o 
  -4  -3   2       36.22       39.31      4.82 o 
  -3  -3   2     6823.91     6349.21    142.44 o 
  -2  -3   2     5577.37     5136.95     68.84 o 
  -1  -3   2      517.56      600.09     14.20 o 
   0  -3   2       17.76       12.85      7.87 o 
   1  -3   2     3149.85     3273.37     57.91 o 
   2  -3   2     8637.39     8896.36    197.22 o 
   3  -3   2     7405.96     7294.47    165.13 o 
   4  -3   2       11.50       39.45      5.93 o 
   5  -3   2      660.00      694.88     26.67 o 
   6  -3   2     2247.65     2097.19     60.80 o 
   7  -3   2     1376.48     1286.59     44.55 o 
   8  -3   2       90.91       88.72      8.97 o 
  -9  -2   2      336.94      335.03     27.00 o 
  -7  -2   2     1976.28     1937.24     54.92 o 
  -6  -2   2       64.09       41.12      6.25 o 
  -5  -2   2     4759.49     4339.17    102.52 o 
  -4  -2   2    12738.60    12542.28    273.81 o 
  -3  -2   2     2513.67     2857.17     67.79 o 
  -2  -2   2       10.95        0.09      2.82 o 
  -1  -2   2     1203.31     1041.49     20.33 o 
   0  -2   2    11133.29    10751.36    170.55 o 
   1  -2   2    37997.61    29321.20   1349.26 o 
   2  -2   2     3181.30     3626.51     84.19 o 
   3  -2   2     2991.06     2757.71     67.01 o 
   4  -2   2     3913.40     3702.69     89.05 o 
   5  -2   2      514.68      388.79     17.69 o 
   6  -2   2      755.67      774.71     28.99 o 
   7  -2   2       73.04       81.69     10.09 o 
   8  -2   2     1140.38     1142.38     31.21 o 
  -8  -1   2      184.14      160.08     13.75 o 
  -7  -1   2     1351.95     1341.18     42.46 o 
  -6  -1   2     4412.02     4705.46    112.80 o 
  -5  -1   2     1063.29     1085.52     32.83 o 
  -4  -1   2      567.19      625.14     21.44 o 
  -3  -1   2     8297.10     8661.91    190.55 o 
  -2  -1   2     9240.69     8658.85    189.07 o 
  -1  -1   2     4311.98     3875.58     63.30 o 
   0  -1   2     2695.01     3475.27     57.21 o 
   1  -1   2     3248.91     3118.35     50.53 o 
   2  -1   2     2460.75     2713.11     63.07 o 
   3  -1   2    12310.90    12002.71    260.57 o 
   4  -1   2     1774.30     1693.25     44.41 o 
   5  -1   2       50.83       47.60      5.97 o 
   6  -1   2     1013.99     1028.47     33.53 o 
   7  -1   2     2492.82     2350.75     48.35 o 
   8  -1   2      986.69      956.95     27.20 o 
   9  -1   2      121.67       99.28     15.74 o 
  -8   0   2      968.64      956.51     36.35 o 
  -7   0   2      178.81      203.66     14.36 o 
  -6   0   2       87.20      100.90      9.86 o 
  -5   0   2       80.86       55.15      6.62 o 
  -4   0   2     3292.81     3349.14     80.43 o 
  -3   0   2     2747.41     2499.78     60.48 o 
  -2   0   2     3117.24     3122.28     72.24 o 
  -1   0   2     3215.93     3779.16     70.06 o 
   0   0   2    13940.08    14324.19    459.55 o 
   1   0   2      496.34      374.11     10.93 o 
   2   0   2      449.49      336.07      7.98 o 
   3   0   2     1321.38     1649.98     29.80 o 
   4   0   2     4053.09     3974.12     66.77 o 
   5   0   2     7084.20     7025.92    114.95 o 
   6   0   2     4785.47     5104.24     87.85 o 
   7   0   2      270.98      276.67     12.06 o 
   8   0   2      470.43      487.24     28.43 o 
   9   0   2      398.66      387.36     27.60 o 
  -8   1   2      131.87      132.21     13.66 o 
  -7   1   2      223.79      181.75     14.49 o 
  -6   1   2     2908.30     2508.81     68.40 o 
  -5   1   2     3604.21     3395.44     84.70 o 
  -4   1   2     1017.52      966.14     30.10 o 
  -3   1   2     1792.11     1818.84     46.82 o 
  -2   1   2     6413.48     6955.51    153.46 o 
  -1   1   2     7423.13     6848.75    107.64 o 
   0   1   2     6556.83     6293.61    150.45 o 
   1   1   2      658.70      510.81     15.61 o 
   2   1   2     2013.85     2213.35     36.59 o 
   3   1   2     6286.03     6519.63    103.35 o 
   4   1   2     1934.16     1964.42     48.78 o 
   5   1   2        7.10       28.11      6.11 o 
   6   1   2      882.33      921.06     22.04 o 
   7   1   2     3205.06     3213.94     60.15 o 
   8   1   2      737.23      787.26     37.14 o 
   9   1   2      163.04      169.44     18.57 o 
  -8   2   2      133.69      121.65     13.66 o 
  -7   2   2     1648.22     1624.49     52.88 o 
  -6   2   2     1866.33     1669.45     51.12 o 
  -5   2   2      170.01      119.98     10.33 o 
  -4   2   2     2047.02     1985.26     53.81 o 
  -3   2   2     2019.36     1983.23     51.49 o 
  -2   2   2    10637.31    10932.01    238.67 o 
  -1   2   2    49140.42    43076.52   3638.62 o 
   0   2   2     1259.32     1394.26     20.33 o 
   1   2   2    38603.17    29497.94   1040.79 o 
   2   2   2    25775.86    21241.70    469.87 o 
   3   2   2        9.34       47.91      2.31 o 
   4   2   2     2971.00     3064.03     51.63 o 
   5   2   2     1705.64     1987.30     36.76 o 
   6   2   2     3817.64     3769.65     65.93 o 
   7   2   2      671.67      761.10     33.76 o 
   8   2   2       32.26       43.99     10.51 o 
   9   2   2     1054.20     1082.51     48.11 o 
  -8   3   2      338.27      299.19     21.30 o 
  -7   3   2       11.53        6.16      5.56 o 
  -6   3   2     1306.48     1312.29     44.73 o 
  -5   3   2     2361.63     2328.26     65.06 o 
  -4   3   2     2051.12     2043.89     56.45 o 
  -3   3   2        2.67        3.98      3.33 o 
  -2   3   2      413.67      427.69     16.58 o 
  -1   3   2     3789.78     3595.92     50.06 o 
   0   3   2     4744.17     4195.54     56.61 o 
   1   3   2     1227.72     1413.94     21.15 o 
   2   3   2      196.13      166.80      4.63 o 
   3   3   2     8647.24     8865.06    202.96 o 
   4   3   2    11243.87    11574.83    180.92 o 
   5   3   2     1786.98     1970.23     35.77 o 
   6   3   2       76.29      103.03     10.84 o 
   7   3   2     1263.76     1259.08     46.68 o 
   8   3   2     2282.03     2307.14     75.53 o 
   9   3   2      979.34      981.15     45.80 o 
  10   3   2        0.09        3.89      9.03 o 
  -7   4   2      842.43      753.87     34.17 o 
  -6   4   2      316.42      309.51     19.68 o 
  -5   4   2        6.63       -4.58      3.06 o 
  -3   4   2     7611.48     7928.46    181.20 o 
  -2   4   2    11447.86    10940.06    242.37 o 
  -1   4   2     1141.39     1206.65     20.60 o 
   0   4   2     3203.66     3058.71     67.30 o 
   1   4   2     5660.06     5833.82     78.00 o 
   2   4   2     7518.88     7681.67    101.27 o 
   3   4   2    10116.37     9268.66    145.85 o 
   4   4   2      169.38      209.65      5.81 o 
   5   4   2     4336.32     4140.66    105.30 o 
   6   4   2     3435.59     3864.39    102.57 o 
   7   4   2      389.96      386.38     23.11 o 
   8   4   2        1.86       -0.97      6.25 o 
   9   4   2      240.42      287.75     23.76 o 
  10   4   2      874.25     1051.58     51.96 o 
  -7   5   2        1.40        7.92      6.62 o 
  -6   5   2      300.72      242.83     18.15 o 
  -5   5   2     1684.46     1717.93     54.73 o 
  -4   5   2     2604.97     2480.84     69.51 o 
  -3   5   2       61.58       71.31      8.43 o 
  -2   5   2      972.20      985.41     32.23 o 
  -1   5   2     2740.40     2811.25     42.31 o 
   0   5   2     4299.71     4286.37     60.08 o 
   1   5   2     5754.97     5652.85    113.32 o 
   2   5   2       49.02       72.47      4.79 o 
   3   5   2     2899.75     3098.61     44.84 o 
   4   5   2     4258.21     4120.51    103.45 o 
   5   5   2     4620.55     4542.97    114.84 o 
   6   5   2      491.81      573.37     26.58 o 
   7   5   2      516.90      551.14     27.83 o 
   8   5   2     2382.27     2372.62     76.36 o 
   9   5   2      864.50      839.50     41.72 o 
  -6   6   2     1738.48     1699.32     58.72 o 
  -5   6   2      673.16      640.56     30.19 o 
  -4   6   2      441.51      379.48     21.16 o 
  -3   6   2     1294.70     1226.62     41.26 o 
  -2   6   2      356.07      369.02     18.52 o 
  -1   6   2     1765.50     1775.57     30.08 o 
   0   6   2     2400.40     2407.38     37.24 o 
   1   6   2     2891.30     2878.13     42.84 o 
   2   6   2     8586.59     8529.10    114.20 o 
   3   6   2     4227.41     4617.10     65.10 o 
   4   6   2       35.19       49.78     14.29 o 
   5   6   2       46.32       77.10      9.26 o 
   6   6   2     1559.30     1403.42     47.74 o 
   7   6   2     4505.83     4635.40    124.06 o 
   8   6   2      704.29      834.08     38.90 o 
   9   6   2       16.06       14.26      8.52 o 
  -5   7   2      889.46      802.91     36.21 o 
  -4   7   2     1229.08     1257.23     45.75 o 
  -3   7   2      845.18      831.16     33.34 o 
  -2   7   2        0.96        3.24      3.98 o 
  -1   7   2     1005.17     1016.31     63.79 o 
   0   7   2     4459.45     4490.35     82.32 o 
   1   7   2     3853.73     3988.17     57.99 o 
   2   7   2      746.10      765.71     24.33 o 
   3   7   2       96.70      107.79      5.26 o 
   4   7   2     2477.19     2531.06     52.28 o 
   5   7   2     2482.95     2533.18     53.98 o 
   6   7   2      988.19      949.75     37.42 o 
   7   7   2       16.79       27.60      8.43 o 
   8   7   2      714.35      668.53     34.22 o 
   9   7   2     1045.48     1077.98     48.48 o 
  -4   8   2      175.82      170.13     16.16 o 
  -3   8   2      125.12      116.60     12.97 o 
  -2   8   2     4968.76     5222.99    130.82 o 
  -1   8   2     3120.65     3188.41     64.58 o 
   0   8   2       25.58       31.45      9.61 o 
   1   8   2     1316.44     1415.31     32.91 o 
   2   8   2     1022.56     1088.56     26.89 o 
   3   8   2     5571.61     5351.53    145.40 o 
   4   8   2     4894.33     5045.08    140.03 o 
   5   8   2     2076.12     2222.54     75.67 o 
   6   8   2     5288.81     5252.99    149.34 o 
   7   8   2     1589.14     1413.14     60.15 o 
   8   8   2      318.33      344.80     28.25 o 
  -3   9   2     1296.36     1298.58     48.85 o 
  -2   9   2      233.41      236.91     18.01 o 
  -1   9   2       10.85       14.16      5.07 o 
   0   9   2      619.65      644.13     21.87 o 
   1   9   2     2071.68     2012.70     67.75 o 
   2   9   2     1251.15     1241.05     31.08 o 
   3   9   2        4.32        7.50      5.88 o 
   4   9   2     2131.07     2179.75     75.76 o 
   5   9   2     3100.45     3033.00     98.26 o 
   6   9   2     1992.36     1933.96     73.21 o 
   7   9   2       14.36       20.98      9.17 o 
   8   9   2      458.49      410.93     31.77 o 
  -2  10   2      579.22      572.40     29.82 o 
  -1  10   2     1037.28     1065.10     32.88 o 
   0  10   2     2238.60     2299.21     52.68 o 
   1  10   2      230.19      215.09     12.40 o 
   2  10   2     1173.62     1072.23     48.85 o 
   3  10   2     2345.90     2316.26     81.22 o 
   4  10   2      523.68      549.89     33.76 o 
   5  10   2       14.62       15.19      8.66 o 
   6  10   2      137.92      140.73     19.31 o 
   7  10   2      703.54      729.79     43.39 o 
  -1  11   2       62.36       72.01      9.96 o 
   0  11   2      186.05      203.15     13.92 o 
   1  11   2     1230.01     1200.09     56.54 o 
   2  11   2     1305.55     1304.46     57.88 o 
   3  11   2      558.37      517.20     34.45 o 
   4  11   2      202.99      187.91     20.65 o 
   5  11   2      856.66      917.99     48.62 o 
   6  11   2     1212.88     1226.62     58.99 o 
   2  12   2        6.03       13.01      9.45 o 
   3  12   2      472.54      423.15     33.06 o 
   4  12   2     1958.80     2072.60     82.98 o 
  -5 -11   3      984.73      964.80     49.96 o 
  -4 -11   3     1842.59     1805.69     73.35 o 
  -3 -11   3      689.58      691.59     40.89 o 
  -2 -11   3        4.31        5.78      4.48 o 
  -1 -11   3      559.08      581.33     23.68 o 
   0 -11   3     1089.92     1117.27     35.98 o 
  -6 -10   3     1061.50     1077.56     51.91 o 
  -5 -10   3     1156.69     1175.96     53.67 o 
  -4 -10   3      185.20      215.42     21.25 o 
  -3 -10   3     1646.63     1536.69     62.05 o 
  -2 -10   3     3156.15     3172.40     66.43 o 
  -1 -10   3     2001.78     2008.55     78.28 o 
   0 -10   3       42.68       53.76      8.30 o 
   1 -10   3      467.59      497.49     22.02 o 
   2 -10   3      838.66      897.24     40.01 o 
  -7  -9   3      990.87      928.68     46.68 o 
  -6  -9   3       51.09       51.77     12.50 o 
  -5  -9   3      252.46      326.97     24.87 o 
  -4  -9   3     1920.17     1804.39     66.68 o 
  -3  -9   3     1350.05     1445.58     36.26 o 
  -2  -9   3      424.53      423.75     44.06 o 
  -1  -9   3      348.45      382.57     16.72 o 
   0  -9   3     2505.56     2504.74     56.14 o 
   1  -9   3     1668.61     1667.90     43.44 o 
   2  -9   3      888.82      949.29     39.41 o 
   3  -9   3        9.89        2.27      5.37 o 
  -8  -8   3      280.57      277.84     24.13 o 
  -7  -8   3      115.41      112.02     16.02 o 
  -6  -8   3     2549.15     2429.21     82.33 o 
  -5  -8   3     2014.43     1849.54     66.40 o 
  -4  -8   3        3.32       32.60      8.84 o 
  -3  -8   3      694.24      754.83     22.68 o 
  -2  -8   3      102.39       91.78     12.62 o 
  -1  -8   3     2027.71     1912.09     43.22 o 
   0  -8   3     2862.97     2903.46     60.54 o 
   1  -8   3       93.18       83.80      8.71 o 
   2  -8   3     1032.71      994.53     38.53 o 
   3  -8   3     1639.79     1475.15     51.45 o 
   4  -8   3      279.07      273.67     20.28 o 
  -8  -7   3      940.68      972.03     46.26 o 
  -7  -7   3     1583.02     1468.43     57.70 o 
  -6  -7   3       80.80       68.81     12.04 o 
  -5  -7   3       19.13       15.19      6.71 o 
  -4  -7   3     3570.56     3503.24     66.97 o 
  -3  -7   3     4454.72     4458.86     81.47 o 
  -2  -7   3     1085.31     1009.09     26.13 o 
  -1  -7   3       12.14       14.71      3.83 o 
   0  -7   3      918.62     1047.30     27.96 o 
   1  -7   3     1759.23     1740.10     41.02 o 
   2  -7   3     3395.12     3350.53     89.19 o 
   3  -7   3       72.05       80.53     10.47 o 
   4  -7   3      219.38      208.10     16.30 o 
   5  -7   3      662.71      715.44     33.71 o 
  -7  -6   3       35.10       35.84      9.82 o 
  -6  -6   3       64.25       55.38     10.56 o 
  -5  -6   3     1902.33     1972.63     41.83 o 
  -4  -6   3     4432.59     4476.45     80.88 o 
  -3  -6   3       82.47       90.11     10.19 o 
  -2  -6   3     3391.80     3131.45     59.21 o 
  -1  -6   3     2585.72     2595.91     50.96 o 
   0  -6   3      382.60      493.47     17.16 o 
   1  -6   3      191.06      255.58     12.02 o 
   2  -6   3      229.00      238.57     14.96 o 
   3  -6   3     3645.91     3779.84     97.57 o 
   4  -6   3     3495.16     3483.01     93.12 o 
   5  -6   3      509.48      545.68     27.51 o 
   6  -6   3      230.15      226.53     18.20 o 
  -8  -5   3      226.52      256.86     20.98 o 
  -7  -5   3     2605.79     2661.43     78.63 o 
  -6  -5   3     2686.59     2844.86     78.44 o 
  -5  -5   3      505.48      508.93     12.87 o 
  -4  -5   3     2205.65     2245.48     35.39 o 
  -3  -5   3     5598.26     5535.52     76.23 o 
  -2  -5   3     4134.42     3926.69     70.05 o 
  -1  -5   3     2489.16     2619.99     49.87 o 
   0  -5   3     1272.79     1182.69     27.45 o 
   1  -5   3     1766.66     1725.71     37.30 o 
   2  -5   3     3129.06     2974.10     76.45 o 
   3  -5   3     1201.19     1239.40     39.78 o 
   4  -5   3        9.66       12.55      5.09 o 
   5  -5   3     1045.23      994.44     37.14 o 
   6  -5   3     1503.35     1399.34     48.81 o 
   7  -5   3      306.87      316.48     15.36 o 
  -9  -4   3       93.21      123.18     17.78 o 
  -8  -4   3     1140.07     1159.57     47.79 o 
  -7  -4   3      868.19      869.87     36.49 o 
  -6  -4   3      439.52      382.75     29.54 o 
  -5  -4   3     6796.32     6885.75    113.53 o 
  -4  -4   3     4677.55     4899.08     68.68 o 
  -3  -4   3     2186.82     2468.10     36.74 o 
  -2  -4   3     3235.26     3185.50     65.11 o 
  -1  -4   3     7753.16     8379.92    137.35 o 
   0  -4   3    24955.68    23583.52    371.95 o 
   1  -4   3     2411.94     2284.83     44.73 o 
   2  -4   3      754.09      791.85     26.72 o 
   3  -4   3      441.24      405.23     18.48 o 
   4  -4   3      714.38      615.83     24.91 o 
   5  -4   3     1306.48     1167.07     39.78 o 
   6  -4   3      335.36      391.76     21.49 o 
   7  -4   3      151.88      151.74     10.56 o 
  -9  -3   3      166.67      196.43     21.95 o 
  -7  -3   3     2115.91     2343.86     64.69 o 
  -6  -3   3     3427.79     3536.12     88.40 o 
  -5  -3   3     1440.82     1440.60     41.58 o 
  -4  -3   3       47.83       72.89      6.81 o 
  -3  -3   3     5785.29     5859.77    212.92 o 
  -2  -3   3     6502.35     6314.45    104.31 o 
  -1  -3   3     2808.96     2831.24     63.39 o 
   0  -3   3        3.42        3.44      1.94 o 
   1  -3   3     2655.57     2560.51     37.32 o 
   2  -3   3     6243.22     6275.26    142.39 o 
   3  -3   3     6864.62     6486.79    148.23 o 
   4  -3   3      182.63      177.82     11.62 o 
   5  -3   3      418.42      433.89     20.05 o 
   6  -3   3     1714.20     1679.50     67.77 o 
   7  -3   3     1469.05     1373.35     34.12 o 
   8  -3   3      323.38      271.01     14.45 o 
  -7  -2   3      122.29      115.63     10.88 o 
  -6  -2   3       75.40      171.38     12.27 o 
  -5  -2   3      120.92      123.18      9.45 o 
  -4  -2   3     5128.52     4700.04    109.93 o 
  -3  -2   3    19078.88    16571.38    359.11 o 
  -2  -2   3       12.34       28.38      2.96 o 
  -1  -2   3    23086.07    19821.44    731.37 o 
   0  -2   3     2749.32     3193.29     54.82 o 
   1  -2   3     8696.99     8822.55    138.08 o 
   2  -2   3    13586.17    13406.68    281.34 o 
   3  -2   3       16.39       16.95      3.89 o 
   4  -2   3     6745.07     6826.27    155.31 o 
   5  -2   3     4779.19     4888.64    131.40 o 
   6  -2   3      466.40      446.91     15.53 o 
   7  -2   3        0.27       -0.72      3.14 o 
   8  -2   3      247.21      221.37     12.73 o 
  -8  -1   3       54.84       65.29     10.05 o 
  -7  -1   3      334.82      317.15     17.92 o 
  -6  -1   3     2583.38     2543.26     67.89 o 
  -5  -1   3     1628.51     1667.37     46.91 o 
  -4  -1   3        3.12       -1.48      2.08 o 
  -3  -1   3     5253.32     5104.07    117.02 o 
  -2  -1   3     7196.00     7941.66    175.64 o 
  -1  -1   3     4288.57     3820.84     79.56 o 
   0  -1   3     3033.12     2953.35     40.26 o 
   1  -1   3     1250.38     1183.65     21.58 o 
   2  -1   3      685.04      658.01     14.04 o 
   3  -1   3    12613.76    13101.95    204.45 o 
   4  -1   3     4106.28     4237.67     88.05 o 
   5  -1   3      186.16      209.60     20.35 o 
   6  -1   3     1280.46     1284.88     30.49 o 
   7  -1   3     3229.24     3121.35     60.31 o 
   8  -1   3     1168.77     1056.54     44.59 o 
   9  -1   3      276.34      258.62     22.60 o 
  -8   0   3      798.03      737.99     32.09 o 
  -7   0   3     2902.04     2917.56     79.37 o 
  -6   0   3      499.10      532.06     23.25 o 
  -5   0   3      858.24      741.00     26.63 o 
  -4   0   3     3579.40     3609.29     87.06 o 
  -3   0   3     1716.47     1528.49     41.44 o 
  -2   0   3     1542.84     1639.63     42.23 o 
  -1   0   3    11166.28    11883.10    184.40 o 
   0   0   3    18284.42    16575.83    255.69 o 
   1   0   3    26654.07    24146.89    372.85 o 
   2   0   3      276.12      246.03      8.94 o 
   3   0   3     1630.54     1577.86     38.94 o 
   4   0   3     3231.29     3404.17     58.31 o 
   5   0   3     4659.90     4487.91     76.53 o 
   6   0   3     3380.59     3259.66     59.66 o 
   7   0   3      364.64      465.46     15.82 o 
   9   0   3      733.34      679.55     37.00 o 
  -8   1   3      183.27      178.84     15.84 o 
  -7   1   3       72.37       63.53      9.91 o 
  -6   1   3     2360.76     2258.06     63.58 o 
  -5   1   3     3622.71     3584.65     90.02 o 
  -4   1   3     2016.22     2038.01     54.46 o 
  -3   1   3     1280.94     1311.04     36.67 o 
  -2   1   3     6946.56     7199.31    159.90 o 
  -1   1   3     4237.57     4428.09     71.86 o 
   0   1   3    12562.82    11058.00    171.71 o 
   1   1   3       35.75       24.19      3.73 o 
   2   1   3      742.34      663.55     13.27 o 
   3   1   3     4273.92     4273.82     69.56 o 
   4   1   3     4408.54     4219.02    264.90 o 
   5   1   3     1671.52     1820.37     34.77 o 
   6   1   3       76.17       68.45      5.50 o 
   7   1   3     2799.20     2838.00     83.58 o 
   8   1   3      714.42      748.78     35.98 o 
   9   1   3      316.45      349.75     25.84 o 
  -8   2   3      368.40      393.51     23.94 o 
  -7   2   3     1098.01     1183.60     43.11 o 
  -6   2   3      394.70      387.26     20.93 o 
  -5   2   3      493.82      442.83     20.79 o 
  -4   2   3     1212.42     1175.17     36.63 o 
  -3   2   3    24191.12    24366.43    524.89 o 
  -2   2   3    11766.63    10967.11    355.31 o 
  -1   2   3     3526.64     3166.81     53.06 o 
   0   2   3    22910.68    21005.04    267.94 o 
   1   2   3      749.43      605.77     12.51 o 
   2   2   3    17815.91    16457.19    366.80 o 
   3   2   3    13894.34    12235.40    272.35 o 
   4   2   3    13326.83    13815.37    215.04 o 
   5   2   3     7973.52     8442.90    135.17 o 
   6   2   3     1107.74     1231.39     43.34 o 
   7   2   3       67.92       32.04      9.22 o 
   8   2   3      236.46      218.98     19.08 o 
   9   2   3      162.49      176.29     18.89 o 
  -8   3   3      315.98      300.30     21.76 o 
  -7   3   3        3.54        1.99      5.60 o 
  -6   3   3      672.50      672.19     29.59 o 
  -5   3   3     2284.92     2168.04     62.05 o 
  -4   3   3     3643.75     3617.81     90.99 o 
  -3   3   3      678.73      735.03     25.89 o 
  -2   3   3      483.81      464.65     12.73 o 
  -1   3   3     4255.72     4404.66     60.46 o 
   0   3   3     4114.38     4050.31     55.14 o 
   1   3   3     1145.38      976.97     15.76 o 
   2   3   3      306.56      409.15      8.84 o 
   3   3   3     5050.49     5255.49    125.63 o 
   4   3   3    13224.61    13609.97    309.47 o 
   5   3   3     1897.15     1978.73     57.70 o 
   6   3   3       40.38       41.72      8.43 o 
   7   3   3     1317.54     1535.44     53.53 o 
   8   3   3     1707.33     1760.03     62.33 o 
   9   3   3     1395.75     1526.97     60.57 o 
  10   3   3      164.49      148.04     20.37 o 
  -7   4   3      929.79      894.28     38.11 o 
  -6   4   3     1197.23     1147.67     42.56 o 
  -5   4   3      113.86      137.76     12.60 o 
  -4   4   3      946.47      976.61     34.64 o 
  -3   4   3     5054.37     5180.43    123.55 o 
  -2   4   3     5838.42     5794.27    134.10 o 
  -1   4   3     2932.02     2730.79     40.37 o 
   0   4   3      550.58      605.18     12.17 o 
   1   4   3     6834.56     6562.81     87.43 o 
   2   4   3    16192.57    15593.46    200.91 o 
   3   4   3     4199.44     4534.36    110.81 o 
   4   4   3      142.80      106.32      9.40 o 
   5   4   3      240.66      293.40     17.04 o 
   6   4   3     3933.48     3595.72     97.15 o 
   7   4   3     2063.52     2095.43     66.68 o 
   8   4   3      293.95      303.59     22.64 o 
   9   4   3      300.03      277.10     23.71 o 
  10   4   3      802.26      793.74     44.04 o 
  -7   5   3       67.33       55.48     11.30 o 
  -6   5   3       88.37       66.87     11.02 o 
  -5   5   3      934.30      854.87     34.50 o 
  -4   5   3     2134.96     2113.90     61.87 o 
  -3   5   3      428.88      372.49     18.80 o 
  -2   5   3      266.47      287.84     15.14 o 
  -1   5   3     1717.74     1873.26     32.86 o 
   0   5   3     3744.33     3750.78     53.50 o 
   1   5   3     7775.26     7449.59     99.55 o 
   2   5   3      931.81      971.24     17.26 o 
   3   5   3     1983.90     1948.06     30.05 o 
   4   5   3     3928.84     3931.91    100.16 o 
   5   5   3     5053.88     4893.84    123.73 o 
   6   5   3     1922.41     1923.77     60.06 o 
   7   5   3      185.86      159.43     15.00 o 
   8   5   3     2508.00     2534.74     80.81 o 
   9   5   3     1244.88     1224.03     52.65 o 
  10   5   3      522.11      535.03     35.80 o 
  -6   6   3      505.44      497.06     27.97 o 
  -5   6   3      779.01      745.59     33.20 o 
  -4   6   3      398.18      391.38     21.72 o 
  -3   6   3     2155.82     2043.01     59.92 o 
  -2   6   3     5835.41     5842.06    139.15 o 
  -1   6   3       93.55      113.50      6.99 o 
   0   6   3       71.24       60.67      4.13 o 
   1   6   3      785.66      859.58     17.63 o 
   2   6   3     1723.97     1640.59     35.90 o 
   3   6   3     5967.03     5700.99     78.94 o 
   4   6   3     1469.45     1686.67     38.24 o 
   5   6   3     2816.50     2759.00     77.10 o 
   6   6   3     3103.58     3401.79     94.19 o 
   7   6   3     1377.69     1241.95     47.09 o 
   8   6   3     1005.79      951.37     42.32 o 
   9   6   3      141.59      154.06     18.57 o 
  -5   7   3      341.31      347.90     22.97 o 
  -4   7   3     1017.72      989.90     39.31 o 
  -3   7   3     1190.07     1215.88     43.11 o 
  -2   7   3       45.05       51.77      8.06 o 
  -1   7   3     1007.21      975.24     20.53 o 
   0   7   3     2580.46     2556.49     40.66 o 
   1   7   3     3005.36     2971.87     45.35 o 
   2   7   3     1598.21     1619.32     27.63 o 
   3   7   3      153.13      160.71      9.28 o 
   4   7   3     2882.79     2791.26     57.12 o 
   5   7   3     6261.75     6062.81    111.05 o 
   6   7   3     1166.91     1255.56     45.43 o 
   7   7   3       19.79       11.62      6.90 o 
   8   7   3      371.61      435.98     27.41 o 
   9   7   3      953.00      962.25     45.57 o 
  -4   8   3       38.50       39.13      9.63 o 
  -3   8   3       43.08       53.02     10.00 o 
  -2   8   3      540.68      517.43     25.42 o 
  -1   8   3     3138.66     3216.05     64.91 o 
   0   8   3     2103.52     2167.85     36.78 o 
   1   8   3     1732.74     1852.31     31.91 o 
   2   8   3     2614.69     2717.00     65.61 o 
   3   8   3      929.01      984.64     26.96 o 
   4   8   3       92.88      114.80     19.15 o 
   5   8   3       29.35       29.71      5.78 o 
   6   8   3        9.75       17.92     10.40 o 
   7   8   3     2208.72     2222.49     81.64 o 
  -3   9   3     1392.80     1448.48     52.74 o 
  -2   9   3      709.13      745.08     33.34 o 
  -1   9   3       67.81       56.03      7.72 o 
   0   9   3      442.49      421.80     17.08 o 
   1   9   3     1868.21     1929.41     42.94 o 
   2   9   3     1461.29     1535.72     58.39 o 
   3   9   3      211.00      187.36     17.74 o 
   4   9   3     1170.73     1180.96     50.24 o 
   5   9   3     1832.85     1756.65     67.10 o 
   6   9   3     1220.72     1158.36     52.65 o 
   7   9   3      219.72      203.24     21.76 o 
   8   9   3      238.19      211.62     23.15 o 
  -2  10   3     1306.38     1424.49     52.37 o 
  -1  10   3      852.30      908.01     29.70 o 
   0  10   3      421.72      489.08     20.01 o 
   1  10   3      703.82      668.40     22.42 o 
   2  10   3        9.88       23.52      9.03 o 
   3  10   3     2437.02     2394.48     83.17 o 
   4  10   3     2437.40     2342.06     82.66 o 
   5  10   3      533.39      542.16     34.87 o 
   6  10   3       35.51       62.42     14.36 o 
   7  10   3      497.39      505.76     35.75 o 
   8  10   3      493.97      454.50     35.01 o 
   0  11   3       84.92       89.95      9.89 o 
   1  11   3      713.69      724.05     42.00 o 
   2  11   3     1320.93     1384.29     59.97 o 
   3  11   3     1188.81     1249.96     57.24 o 
   4  11   3        4.85       35.42     11.85 o 
   5  11   3      758.13      801.38     45.01 o 
   6  11   3     1649.96     1616.62     70.39 o 
   2  12   3      115.53      152.16     20.93 o 
   3  12   3      156.04      180.83     22.37 o 
   4  12   3      540.08      496.04     36.21 o 
  -4 -11   4     1545.59     1469.78     63.67 o 
  -3 -11   4     1121.01     1167.58     55.15 o 
  -2 -11   4       42.19       31.27      8.59 o 
  -1 -11   4      381.30      386.52     19.23 o 
  -6 -10   4     2192.87     1882.69     73.54 o 
  -5 -10   4      394.86      366.52     27.97 o 
  -4 -10   4       43.67       29.17     10.05 o 
  -3 -10   4      191.50      172.16     11.60 o 
  -2 -10   4      911.29      839.63     27.25 o 
  -1 -10   4     2888.15     2842.87     62.85 o 
   0 -10   4      311.26      368.70     18.40 o 
   1 -10   4      223.61      194.36     14.52 o 
  -7  -9   4     1119.19     1065.47     50.94 o 
  -6  -9   4      407.42      387.45     27.74 o 
  -5  -9   4       42.97       46.45     11.44 o 
  -4  -9   4     1525.02     1445.09     57.65 o 
  -3  -9   4     2001.01     1844.03     43.52 o 
  -2  -9   4     1013.60     1048.38     29.84 o 
  -1  -9   4       23.14       30.94      7.27 o 
   0  -9   4     1892.05     2006.91     48.43 o 
   1  -9   4     1664.34     1694.62     44.45 o 
   2  -9   4      529.79      556.24     29.13 o 
   3  -9   4       15.23       22.83      7.96 o 
  -8  -8   4       34.97       17.87      8.84 o 
  -7  -8   4      110.91      136.74     17.41 o 
  -6  -8   4      248.92      268.12     22.41 o 
  -5  -8   4     1097.72     1126.09     47.65 o 
  -4  -8   4     3907.23     4028.01     77.22 o 
  -3  -8   4        0.20       10.66      3.76 o 
  -2  -8   4     2397.39     2615.15     54.64 o 
  -1  -8   4     2269.82     2360.64     51.01 o 
   0  -8   4      919.12      915.71     57.40 o 
   1  -8   4     1312.86     1387.19     37.14 o 
   2  -8   4      122.15       92.85     11.72 o 
   3  -8   4     3299.56     3549.41     98.63 o 
   4  -8   4     2366.77     2312.70     73.30 o 
  -8  -7   4      427.26      393.10     27.60 o 
  -7  -7   4     1362.03     1319.51     53.95 o 
  -6  -7   4      262.62      273.67     21.02 o 
  -5  -7   4      105.39       83.43      7.45 o 
  -4  -7   4     1709.14     1610.34     40.98 o 
  -3  -7   4     4245.53     4152.90     77.36 o 
  -2  -7   4     2072.65     1967.23    185.85 o 
  -1  -7   4       47.93       46.90     12.66 o 
   0  -7   4      663.84      755.96     37.69 o 
   1  -7   4      998.49     1045.27     29.40 o 
   2  -7   4     3737.09     3761.59     99.05 o 
   3  -7   4      924.24      945.26     37.14 o 
   4  -7   4       75.02       61.91     10.42 o 
   5  -7   4      645.80      645.19     31.72 o 
  -8  -6   4      967.81      874.18     42.19 o 
  -7  -6   4        2.86        3.84      5.23 o 
  -6  -6   4     1657.37     1528.31     55.66 o 
  -5  -6   4     1732.15     1689.01     37.87 o 
  -4  -6   4      971.77      886.20     29.80 o 
  -3  -6   4     1462.18     1406.79     35.56 o 
  -2  -6   4      156.55      177.14      9.45 o 
  -1  -6   4     4146.39     3937.04     72.66 o 
   0  -6   4     4184.06     3773.21    107.06 o 
   1  -6   4      259.14      234.90     14.12 o 
   2  -6   4      603.42      532.39     23.89 o 
   3  -6   4     1848.01     1730.02     53.53 o 
   4  -6   4      805.12      726.69     31.12 o 
   5  -6   4     1473.82     1456.63     50.34 o 
   6  -6   4       41.19       54.41     10.70 o 
  -6  -5   4     2281.52     2266.49     94.05 o 
  -5  -5   4     1353.47     1360.58     31.61 o 
  -4  -5   4     1412.30     1513.20     33.49 o 
  -3  -5   4     4198.77     4196.29     75.25 o 
  -2  -5   4     3910.36     3731.27     67.71 o 
  -1  -5   4     4379.29     4260.95     75.96 o 
   0  -5   4      647.23      814.39     21.71 o 
   1  -5   4     1771.70     1777.62     59.97 o 
   2  -5   4     2839.03     2743.12     72.47 o 
   3  -5   4     1377.95     1320.68     28.59 o 
   4  -5   4      598.69      620.53     18.12 o 
   5  -5   4       93.28      107.97      8.11 o 
   6  -5   4     1477.83     1405.96     34.66 o 
   7  -5   4      442.37      418.11     17.89 o 
  -9  -4   4      775.59      969.06     47.79 o 
  -8  -4   4     1049.06     1043.29     45.52 o 
  -6  -4   4       25.15       17.23      5.46 o 
  -5  -4   4     1849.93     1767.44     50.38 o 
  -4  -4   4    10613.53    10393.25    170.22 o 
  -3  -4   4     4302.55     4716.93    143.55 o 
  -2  -4   4     1934.97     1878.92     28.52 o 
  -1  -4   4     2032.59     2493.62     63.95 o 
   0  -4   4     3664.30     4450.62    162.14 o 
   1  -4   4    10755.69    10621.47    170.09 o 
   2  -4   4     3024.82     3094.58     54.11 o 
   3  -4   4      128.62      144.85      7.15 o 
   4  -4   4     5205.86     5514.87     94.02 o 
   5  -4   4     2725.44     2714.87     52.98 o 
   6  -4   4      161.05      138.14      9.42 o 
   7  -4   4       33.12       45.25      6.90 o 
  -9  -3   4       83.28       71.50     15.65 o 
  -7  -3   4     1193.59     1193.46     40.98 o 
  -6  -3   4     2964.45     3160.85     81.82 o 
  -5  -3   4     2176.10     2143.49     58.53 o 
  -4  -3   4      665.89      723.59     25.65 o 
  -3  -3   4     2630.18     2409.01     45.13 o 
  -2  -3   4     9251.70     9154.92    148.83 o 
  -1  -3   4     5959.84     6107.72    101.53 o 
   0  -3   4       12.67        8.75      2.24 o 
   1  -3   4      290.70      307.99      7.83 o 
   2  -3   4     3346.15     3224.93     55.38 o 
   3  -3   4     5663.71     5770.33     95.34 o 
   4  -3   4     1322.47     1382.75     29.53 o 
   5  -3   4       43.85       39.26      4.93 o 
   6  -3   4     1528.56     1533.85     35.09 o 
   7  -3   4     1296.11     1255.46     32.21 o 
   8  -3   4     1016.62     1007.50     29.48 o 
  -8  -2   4     2007.59     2123.03     64.23 o 
  -7  -2   4      451.54      529.01     24.64 o 
  -6  -2   4      577.47      559.64     17.03 o 
  -5  -2   4     1774.78     2062.97     56.86 o 
  -4  -2   4     2761.45     2868.06     72.56 o 
  -3  -2   4     2452.22     2084.31     54.78 o 
  -2  -2   4      720.75      608.97     14.83 o 
  -1  -2   4     4039.63     4141.87     72.84 o 
   0  -2   4    14666.48    14291.16    275.80 o 
   1  -2   4    14894.68    15587.02    241.41 o 
   2  -2   4    10576.75    11233.40    176.08 o 
   3  -2   4        8.47       11.16      2.65 o 
   4  -2   4     8304.05     8132.09    146.95 o 
   5  -2   4     4011.64     3813.65    106.04 o 
   6  -2   4     2936.48     3259.97     61.49 o 
   7  -2   4      139.97      130.32     16.14 o 
   8  -2   4     1434.34     1422.27     36.12 o 
  -8  -1   4      100.03      105.67     12.13 o 
  -7  -1   4       67.60       69.04      9.63 o 
  -6  -1   4     1592.27     1583.04     48.25 o 
  -5  -1   4     1349.50     1384.29     42.46 o 
  -4  -1   4     1136.48     1195.08     36.58 o 
  -3  -1   4     1570.07     1641.67     44.92 o 
  -2  -1   4     5028.89     5287.31    121.42 o 
  -1  -1   4     4828.03     5153.74     68.64 o 
   0  -1   4     5788.11     5249.40     69.78 o 
   1  -1   4     1467.14     1554.28     28.16 o 
   2  -1   4     1052.37      992.96     19.94 o 
   3  -1   4     9425.90     9204.29    167.84 o 
   4  -1   4     5071.61     4925.23     82.53 o 
   5  -1   4      596.29      618.45     23.18 o 
   6  -1   4      759.25      758.90     20.77 o 
   7  -1   4     3633.57     3703.30     69.61 o 
   8  -1   4     1816.14     1727.71     61.77 o 
   9  -1   4      257.78      255.10     22.78 o 
  -8   0   4      297.18      334.38     21.07 o 
  -7   0   4      213.61      215.28     15.84 o 
  -6   0   4     1793.78     1644.45     50.43 o 
  -5   0   4     1127.20     1091.40     35.75 o 
  -4   0   4     3308.76     3276.68     58.02 o 
  -3   0   4     6528.97     6443.49    147.26 o 
  -2   0   4      748.11      680.21     29.84 o 
  -1   0   4      114.60      165.03      4.34 o 
   0   0   4      982.33     1248.41     23.48 o 
   1   0   4       73.11      101.75      9.28 o 
   2   0   4     9472.14     9224.75    243.18 o 
   3   0   4      392.50      234.25      7.62 o 
   4   0   4     3259.91     3383.90     58.36 o 
   5   0   4     3202.95     3743.50     65.35 o 
   6   0   4     3032.44     2756.54     51.89 o 
   7   0   4      179.10      162.81      9.24 o 
   8   0   4       10.60       32.74      9.63 o 
   9   0   4      284.60      408.75     28.52 o 
  -8   1   4      225.99      228.66     18.43 o 
  -7   1   4       14.50       18.71      7.04 o 
  -6   1   4     1216.85     1193.42     40.80 o 
  -5   1   4     2594.39     2553.45     68.90 o 
  -4   1   4     3415.89     3394.98     84.56 o 
  -3   1   4      115.82      120.07      9.31 o 
  -2   1   4     5429.32     5442.81     89.29 o 
  -1   1   4     2333.38     2638.42     45.67 o 
   0   1   4     7634.67     7299.31    129.73 o 
   1   1   4      371.42      233.09     12.50 o 
   2   1   4      199.84      268.21      9.35 o 
   3   1   4     6079.80     6333.79    138.69 o 
   4   1   4     5221.27     5450.11     89.06 o 
   5   1   4     2703.26     2749.91     49.39 o 
   6   1   4      421.32      390.03     12.73 o 
   7   1   4     1661.95     1750.21     59.37 o 
   8   1   4      665.84      664.27     34.17 o 
   9   1   4      941.05      974.29     45.80 o 
  -8   2   4      327.09      293.72     21.02 o 
  -7   2   4     2517.99     2474.63     73.58 o 
  -6   2   4      546.02      525.26     25.19 o 
  -5   2   4      505.84      444.64     21.30 o 
  -4   2   4      160.04      170.69     11.90 o 
  -3   2   4     5766.26     5882.35    136.42 o 
  -2   2   4    13507.60    12733.32    244.18 o 
  -1   2   4     1242.25     1123.08     33.16 o 
   0   2   4    14143.53    12811.72    165.29 o 
   1   2   4    13625.35    12646.67    196.44 o 
   2   2   4     1939.46     2494.93     42.33 o 
   3   2   4       52.72      100.26     14.19 o 
   4   2   4     1453.77     1444.69     45.82 o 
   5   2   4      623.68      484.23     12.58 o 
   6   2   4     7376.44     7895.12    192.03 o 
   7   2   4     1666.19     1841.34     61.17 o 
   8   2   4       35.59       37.00      9.96 o 
   9   2   4      723.00      639.22     35.93 o 
  -7   3   4      114.70      108.13     13.52 o 
  -6   3   4      462.68      431.90     23.20 o 
  -5   3   4     1903.20     1721.31     53.16 o 
  -4   3   4     3364.20     3281.62     84.46 o 
  -3   3   4     2797.10     2824.34     72.47 o 
  -2   3   4       15.16       10.69      2.73 o 
  -1   3   4     6302.79     6282.66    198.93 o 
   0   3   4     8059.24     8229.01    108.01 o 
   1   3   4     1538.58     1485.85     26.86 o 
   2   3   4      812.83      903.39     21.39 o 
   3   3   4     1956.34     1769.43     49.96 o 
   4   3   4     7083.28     7470.02    176.94 o 
   5   3   4     2740.04     2696.54     74.79 o 
   6   3   4      317.54      407.08     22.04 o 
   7   3   4      923.31      907.01     38.25 o 
   8   3   4     1640.73     1752.34     62.65 o 
   9   3   4     2207.42     2326.03     80.57 o 
  10   3   4      201.73      236.67     24.54 o 
  -7   4   4      115.60      128.64     14.96 o 
  -6   4   4      218.92      221.67     17.64 o 
  -5   4   4      993.86      965.40     36.77 o 
  -4   4   4       12.04        7.64      4.54 o 
  -3   4   4     3078.68     2967.80     77.05 o 
  -2   4   4      177.62      236.56     17.80 o 
  -1   4   4     3102.00     3154.64     46.04 o 
   0   4   4     2101.17     2325.71     34.80 o 
   1   4   4     4574.75     4563.10     62.56 o 
   2   4   4     5439.39     5291.81     71.74 o 
   3   4   4    10673.06    10100.85    233.52 o 
   4   4   4     1669.56     2116.08     60.34 o 
   5   4   4      450.11      528.50     24.26 o 
   6   4   4     1985.03     2077.32     64.00 o 
   7   4   4     1229.38     1111.78     43.71 o 
   8   4   4      873.75      857.32     39.73 o 
   9   4   4        0.28        9.96      8.24 o 
  10   4   4      257.37      275.57     25.89 o 
  -6   5   4        0.11        1.30      5.70 o 
  -5   5   4      217.78      192.50     16.07 o 
  -4   5   4     2115.21     2054.54     61.45 o 
  -3   5   4     1766.64     1756.92     52.42 o 
  -2   5   4      119.49      132.05      7.41 o 
  -1   5   4     1038.96     1065.82     20.18 o 
   0   5   4     1685.05     1777.61     28.70 o 
   1   5   4     6521.63     6408.51     86.79 o 
   2   5   4     2067.63     1997.60     30.86 o 
   3   5   4      303.74      294.90     15.26 o 
   4   5   4     4291.83     4120.00    105.76 o 
   5   5   4     4901.85     5123.66    129.75 o 
   6   5   4     1796.10     1714.74     55.85 o 
   7   5   4       13.37       35.05      8.80 o 
   8   5   4     1813.67     1667.37     60.94 o 
   9   5   4     1271.98     1355.63     56.45 o 
  10   5   4      568.63      489.74     34.13 o 
  -6   6   4      931.05      933.59     40.75 o 
  -5   6   4      313.69      301.13     20.33 o 
  -4   6   4       17.88       13.43      6.07 o 
  -3   6   4      255.27      240.75     16.02 o 
  -2   6   4     1716.03     1755.30     51.82 o 
  -1   6   4    11824.87    11612.05    165.70 o 
   0   6   4     1111.21     1169.92     21.73 o 
   1   6   4      965.60      954.85     18.31 o 
   2   6   4     1978.80     2080.58     38.50 o 
   3   6   4     3909.00     4042.31     75.26 o 
   4   6   4     1249.42     1159.02     37.88 o 
   5   6   4      677.28      858.16     34.04 o 
   6   6   4     1724.78     1627.64     54.50 o 
   7   6   4     5737.31     5781.17    150.96 o 
   8   6   4     1044.41     1023.01     44.55 o 
   9   6   4       53.81       69.09     13.94 o 
  -5   7   4      155.36      158.74     16.16 o 
  -4   7   4      645.79      653.76     31.03 o 
  -3   7   4      887.57      899.00     35.56 o 
  -2   7   4      711.33      676.82     28.25 o 
  -1   7   4      141.73      157.67      7.52 o 
   0   7   4     2836.65     2853.76     44.76 o 
   1   7   4     2431.70     2465.77     39.18 o 
   2   7   4     1037.59     1056.80     20.26 o 
   3   7   4      518.03      521.23     17.92 o 
   4   7   4     1002.77     1059.44     28.74 o 
   5   7   4     5030.60     4826.37     92.26 o 
   6   7   4     2882.12     2779.89     81.87 o 
   7   7   4      669.75      814.63     36.91 o 
   8   7   4      349.08      325.03     23.52 o 
   9   7   4      816.20      841.49     42.69 o 
  -4   8   4      521.59      530.86     29.03 o 
  -3   8   4       92.34      101.00     12.46 o 
  -2   8   4     1287.12     1237.27     43.81 o 
  -1   8   4       88.69       87.85      6.51 o 
   0   8   4      905.91      955.92     23.65 o 
   1   8   4      707.01      803.01     17.89 o 
   2   8   4      358.36      342.61     10.46 o 
   3   8   4     1133.08     1164.75     30.73 o 
   4   8   4     1599.81     1648.21     92.66 o 
   5   8   4      168.22      138.63     10.59 o 
   6   8   4      154.49      137.01     11.19 o 
   7   8   4      689.44      629.68     32.41 o 
   8   8   4      604.74      658.07     34.73 o 
   9   8   4     1075.21     1068.95     49.04 o 
  -3   9   4     1550.77     1582.81     56.08 o 
  -2   9   4     1028.73     1061.68     41.26 o 
  -1   9   4       96.69      102.36      9.45 o 
   0   9   4      114.43      122.48     12.78 o 
   1   9   4     1525.92     1517.27     36.09 o 
   2   9   4     1877.98     1923.40     67.61 o 
   3   9   4      591.22      696.87     35.80 o 
   4   9   4      137.10      150.54     16.62 o 
   5   9   4      718.28      839.63     42.46 o 
   6   9   4     1162.65     1090.99     51.40 o 
   7   9   4      628.25      529.33     35.29 o 
   8   9   4       14.16        6.16      7.50 o 
  -2  10   4       42.33       46.21     10.79 o 
  -1  10   4     1792.42     1800.75     45.56 o 
   0  10   4     2912.49     3068.96     65.10 o 
   1  10   4       98.53      124.29     16.81 o 
   2  10   4       25.39       27.65     10.28 o 
   3  10   4      421.83      483.58     31.12 o 
   4  10   4     4835.92     4723.43    139.38 o 
   5  10   4     2964.79     2940.71     99.47 o 
   6  10   4      240.22      230.19     23.71 o 
   7  10   4      873.26      857.74     47.70 o 
   8  10   4     1400.24     1224.63     61.36 o 
   0  11   4       10.55       17.03      8.96 o 
   1  11   4      853.80      914.88     47.28 o 
   2  11   4     1172.27     1187.63     54.46 o 
   3  11   4     1258.61     1295.06     58.16 o 
   4  11   4      189.42      188.33     22.09 o 
   5  11   4      289.40      291.96     26.95 o 
   6  11   4     1733.78     1649.82     71.68 o 
   3  12   4      474.05      454.22     33.76 o 
   4  12   4     1657.18     1758.27     74.28 o 
  -5 -10   5     1249.22     1167.90     53.48 o 
  -4 -10   5      412.04      332.71     26.53 o 
  -3 -10   5      273.82      335.51     16.47 o 
  -2 -10   5     1161.46     1215.02     43.90 o 
  -1 -10   5     1397.43     1331.17     37.75 o 
   0 -10   5      844.30      831.38     29.22 o 
   1 -10   5      327.57      347.98     19.05 o 
  -6  -9   5      772.52      678.16     37.97 o 
  -5  -9   5        2.66       22.55      8.75 o 
  -4  -9   5     1396.15     1387.23     36.36 o 
  -3  -9   5     2223.03     2139.47     92.08 o 
  -2  -9   5     1479.03     1427.69     47.56 o 
  -1  -9   5       63.53       70.46      8.20 o 
   0  -9   5      977.96     1029.87     31.54 o 
   1  -9   5     1295.15     1269.24     82.63 o 
   2  -9   5      834.19      847.14     37.51 o 
   3  -9   5      149.92      174.39     16.95 o 
  -7  -8   5       79.66       61.59     12.78 o 
  -6  -8   5      900.75      833.66     41.21 o 
  -5  -8   5      522.88      519.28     30.33 o 
  -4  -8   5     2101.83     2033.97     46.11 o 
  -3  -8   5      760.05      817.07     24.83 o 
  -2  -8   5      286.41      253.71     12.97 o 
  -1  -8   5     5181.49     5276.20    103.80 o 
   0  -8   5     6482.44     6706.25    143.99 o 
   1  -8   5      375.44      442.34     19.11 o 
   2  -8   5     1207.48     1149.80     43.44 o 
   3  -8   5     1857.70     1764.89     59.46 o 
   4  -8   5     1219.87     1323.49     50.52 o 
  -8  -7   5      204.82      181.62     19.40 o 
  -7  -7   5     1311.83     1210.88     51.08 o 
  -6  -7   5      422.25      452.37     27.69 o 
  -5  -7   5      265.16      269.50     13.08 o 
  -4  -7   5      163.15      157.66      9.89 o 
  -3  -7   5     2218.32     2089.02     45.41 o 
  -2  -7   5     3726.62     3791.08     83.63 o 
  -1  -7   5      619.73      670.37     28.48 o 
   0  -7   5      443.28      427.67     16.84 o 
   1  -7   5     1053.72     1098.55     30.95 o 
   2  -7   5     3489.03     3468.38     93.31 o 
   3  -7   5     1285.95     1249.63     45.10 o 
   4  -7   5        0.76        3.01      4.54 o 
   5  -7   5      442.49      433.15     26.07 o 
  -8  -6   5      316.46      349.25     25.56 o 
  -7  -6   5      333.54      324.01     23.11 o 
  -6  -6   5       58.97       72.28     11.48 o 
  -5  -6   5     2784.46     2795.89     87.31 o 
  -4  -6   5     6185.23     6293.89    126.58 o 
  -3  -6   5      181.75      173.68      9.63 o 
  -2  -6   5       61.60      117.49      7.75 o 
  -1  -6   5       55.46      101.66      7.40 o 
   0  -6   5     2290.07     2408.03     50.10 o 
   1  -6   5     1908.77     1784.93     41.25 o 
   2  -6   5      666.90      604.67     26.35 o 
   3  -6   5     1888.39     2001.10     60.43 o 
   4  -6   5     2469.59     2532.70     73.77 o 
   5  -6   5      287.68      240.52     17.92 o 
   6  -6   5       13.39       12.87      6.48 o 
  -7  -5   5     1511.37     1436.53     53.95 o 
  -6  -5   5     1722.37     1755.35     39.72 o 
  -5  -5   5     1906.16     1828.33     86.01 o 
  -4  -5   5      280.92      291.25     12.14 o 
  -3  -5   5     3313.77     3366.92     63.06 o 
  -2  -5   5     3129.95     3148.20     59.27 o 
  -1  -5   5     4124.18     4316.60     77.66 o 
   0  -5   5       68.03       64.04      8.45 o 
   1  -5   5     1221.08     1383.66     32.99 o 
   2  -5   5     4115.75     4309.91    106.92 o 
   3  -5   5     2084.30     2170.26     61.96 o 
   4  -5   5     1446.06     1466.81     47.56 o 
   5  -5   5        1.23       11.58      5.56 o 
   6  -5   5      982.89     1001.15     39.73 o 
   7  -5   5      740.15      779.06     35.52 o 
  -7  -4   5       88.07       95.85     10.97 o 
  -6  -4   5      148.32      145.13     12.32 o 
  -5  -4   5      911.56      911.58     23.99 o 
  -4  -4   5     1872.16     1745.43     36.96 o 
  -3  -4   5     2659.69     2372.30     46.42 o 
  -2  -4   5     1549.34     1685.20     52.58 o 
  -1  -4   5     4579.06     4056.16     72.03 o 
   0  -4   5    12359.25    11486.15    305.93 o 
   1  -4   5     4091.61     4413.77    212.18 o 
   2  -4   5     1053.03     1269.18     30.86 o 
   3  -4   5      129.87       86.10      5.78 o 
   4  -4   5     1095.95     1014.28     24.60 o 
   5  -4   5     4310.76     4490.41     80.64 o 
   6  -4   5     2595.03     2636.20     53.80 o 
   7  -4   5      293.87      346.83     16.16 o 
  -7  -3   5      927.83      969.39     36.63 o 
  -6  -3   5     2251.65     2265.51     64.46 o 
  -5  -3   5     2357.53     2497.83     67.79 o 
  -4  -3   5      906.17      853.80     26.93 o 
  -3  -3   5     1241.12     1266.67     27.63 o 
  -2  -3   5     6120.11     5887.67    126.19 o 
  -1  -3   5    11282.25    11156.99    226.35 o 
   0  -3   5      416.75      391.97      8.62 o 
   1  -3   5      149.99      158.39     15.95 o 
   2  -3   5     1711.82     1661.11     31.94 o 
   3  -3   5     4610.14     4459.99     76.05 o 
   4  -3   5     1583.26     1608.93     33.46 o 
   5  -3   5      112.90      117.56      8.98 o 
   6  -3   5      770.92      746.02     28.06 o 
   7  -3   5     2369.10     2328.58     80.83 o 
   8  -3   5     1328.02     1238.75     33.68 o 
  -8  -2   5       75.51       79.97     11.76 o 
  -7  -2   5      727.92      736.65     31.03 o 
  -6  -2   5     1168.96     1201.06     40.80 o 
  -5  -2   5      253.44      265.80     15.56 o 
  -4  -2   5      413.81      458.44     20.19 o 
  -3  -2   5     3342.51     3409.16     60.66 o 
  -2  -2   5     6241.86     6313.57    147.83 o 
  -1  -2   5     1651.41     1820.71     27.51 o 
   0  -2   5     9803.76    10756.02    150.95 o 
   1  -2   5    13950.02    14283.68    222.43 o 
   2  -2   5     2047.05     1726.06     32.53 o 
   3  -2   5      111.55      163.94      7.27 o 
   4  -2   5     4163.25     4286.62     79.76 o 
   5  -2   5     4627.01     4438.72     77.83 o 
   6  -2   5      898.90      767.74     21.60 o 
   7  -2   5       49.03       69.86     15.61 o 
   8  -2   5        0.91        5.60      6.39 o 
  -8  -1   5      271.02      295.44     20.51 o 
  -7  -1   5        0.67        6.11      5.00 o 
  -6  -1   5     1103.21     1130.63     39.41 o 
  -5  -1   5     2480.90     2511.12     68.72 o 
  -4  -1   5     2732.99     3054.35     78.68 o 
  -3  -1   5       40.72       44.18      6.16 o 
  -2  -1   5     2823.65     2788.53     39.94 o 
  -1  -1   5     5179.68     5594.83     81.83 o 
   0  -1   5     5970.96     5888.42     78.63 o 
   1  -1   5      164.82      124.35      5.51 o 
   2  -1   5     1623.88     1703.35     31.80 o 
   3  -1   5     9124.18     9667.53    153.61 o 
   4  -1   5     3207.67     3345.00     58.93 o 
   5  -1   5     1008.62      972.01     23.19 o 
   6  -1   5      492.97      514.17     29.64 o 
   7  -1   5     2445.58     2608.47     68.70 o 
   8  -1   5     1245.18     1319.37     52.60 o 
   9  -1   5      448.45      468.67     30.98 o 
  -8   0   5      866.69      902.06     38.39 o 
  -7   0   5     1996.97     2124.88     64.74 o 
  -6   0   5       18.77       18.38      6.58 o 
  -5   0   5       27.21       22.92      6.11 o 
  -4   0   5      240.61      268.72     15.23 o 
  -3   0   5     7324.81     7642.56    174.48 o 
  -2   0   5    17453.65    15337.29    474.57 o 
  -1   0   5    10119.26    10121.82    158.36 o 
   0   0   5     2760.58     2419.74     42.45 o 
   1   0   5    15882.02    13572.52    211.27 o 
   2   0   5      128.56       83.87      4.75 o 
   3   0   5     1337.19     1399.07     27.39 o 
   4   0   5      735.39      857.27     19.61 o 
   5   0   5     2354.81     2411.13     61.98 o 
   6   0   5     4436.38     5034.23     87.31 o 
   7   0   5     1117.04     1076.96     43.02 o 
   8   0   5       79.10       50.34     11.30 o 
   9   0   5      212.03      178.98     20.00 o 
  -8   1   5      335.32      339.34     23.06 o 
  -7   1   5       11.50        7.69      6.39 o 
  -6   1   5     1010.06     1032.69     38.11 o 
  -5   1   5     1372.50     1349.19     43.48 o 
  -4   1   5     2943.37     2841.85     74.04 o 
  -2   1   5     2661.54     2645.89     61.31 o 
  -1   1   5     2087.19     2128.11     38.82 o 
   0   1   5     8001.65     8361.06    222.34 o 
   1   1   5      511.18      428.21     20.98 o 
   2   1   5       93.71      102.27      5.72 o 
   3   1   5     3104.98     3136.73     53.49 o 
   4   1   5     5221.44     5401.55     88.99 o 
   5   1   5     5700.30     5928.37    148.14 o 
   6   1   5     1683.32     1773.18     36.08 o 
   7   1   5     1190.16     1313.40     49.04 o 
   8   1   5     1526.81     1555.17     58.02 o 
   9   1   5     1329.43     1300.11     54.97 o 
  -8   2   5       28.71       24.91      8.66 o 
  -7   2   5      516.91      495.39     26.81 o 
  -6   2   5     1663.04     1620.27     52.79 o 
  -5   2   5      809.19      908.54     34.13 o 
  -4   2   5     1385.86     1518.26     46.26 o 
  -3   2   5      780.61      717.06     25.93 o 
  -2   2   5      263.33      262.91      9.58 o 
  -1   2   5    19068.15    18005.09    412.36 o 
   0   2   5       30.55       36.33      4.11 o 
   1   2   5     3989.88     3402.88     86.59 o 
   2   2   5     6903.85     6160.31    115.16 o 
   3   2   5     9034.58     9112.23    144.33 o 
   4   2   5       96.68       96.56      4.62 o 
   5   2   5      586.92      725.72     17.01 o 
   6   2   5     1518.66     1365.54     47.19 o 
   7   2   5     1664.39     1680.70     57.93 o 
   8   2   5      401.26      350.36     24.36 o 
   9   2   5       35.08       35.24     11.48 o 
  -7   3   5      275.50      274.27     20.24 o 
  -6   3   5      169.75      172.96     15.19 o 
  -5   3   5     1672.60     1475.98     48.07 o 
  -4   3   5     3783.74     3739.55     95.48 o 
  -3   3   5     1987.29     2033.52     56.45 o 
  -2   3   5       21.69       26.25      9.93 o 
  -1   3   5     2468.73     2454.62     44.77 o 
   0   3   5    14863.25    14425.15    222.18 o 
   1   3   5     1488.33     1496.53     23.23 o 
   2   3   5     1979.89     1774.58     32.03 o 
   3   3   5       36.66       73.12      3.08 o 
   4   3   5     4627.92     4544.92    114.24 o 
   5   3   5     3253.32     3145.71     85.53 o 
   6   3   5     1512.82     1470.15     50.20 o 
   7   3   5      354.43      305.12     20.98 o 
   8   3   5      985.82      982.68     43.34 o 
   9   3   5     1801.91     2021.43     73.26 o 
  -7   4   5      428.30      415.19     26.12 o 
  -6   4   5      660.18      643.25     30.89 o 
  -5   4   5      265.55      236.72     16.99 o 
  -4   4   5     1251.72     1275.43     42.93 o 
  -3   4   5       11.05       12.92      4.72 o 
  -2   4   5    12185.81    12273.33    196.10 o 
  -1   4   5     9992.23    10065.30    133.36 o 
   0   4   5      450.53      504.22     11.12 o 
   1   4   5     1790.30     1957.28     30.00 o 
   2   4   5    12372.08    13129.48    207.63 o 
   3   4   5    12007.43    12842.16    294.88 o 
   4   4   5     3104.96     3183.08     84.93 o 
   5   4   5       17.62       10.97      4.82 o 
   6   4   5     6156.07     6273.45    157.86 o 
   7   4   5     1972.81     2228.65     71.41 o 
   8   4   5      950.39      999.81     44.27 o 
   9   4   5      372.09      396.11     28.57 o 
  10   4   5       26.43       28.62     11.62 o 
  -6   5   5        4.02        2.59      5.23 o 
  -5   5   5      156.41      142.67     14.22 o 
  -4   5   5     1156.55     1054.03     38.90 o 
  -3   5   5     2308.43     2297.14     64.83 o 
  -2   5   5      632.59      622.36     25.31 o 
  -1   5   5     1096.13     1058.96     20.34 o 
   0   5   5     3045.63     3101.74     45.88 o 
   1   5   5     4461.36     4590.34     64.40 o 
   2   5   5     3047.22     3290.88     47.61 o 
   3   5   5        7.37       12.43      1.76 o 
   4   5   5     2677.65     2640.97     74.14 o 
   5   5   5     4283.35     4014.15    106.04 o 
   6   5   5     3626.93     3775.44    103.54 o 
   7   5   5       37.76       38.30      9.17 o 
   8   5   5     1167.76     1092.33     46.63 o 
   9   5   5     1030.49     1129.65     50.84 o 
  -6   6   5      540.84      486.08     28.43 o 
  -5   6   5     1280.77     1251.90     47.19 o 
  -4   6   5     1011.92      932.20     37.23 o 
  -3   6   5      734.87      780.08     31.77 o 
  -2   6   5     2407.54     2439.59     48.59 o 
  -1   6   5     1415.45     1601.97     28.71 o 
   0   6   5     4976.81     4952.60     70.51 o 
   1   6   5      409.82      422.99     10.89 o 
   2   6   5     3374.98     3387.36     50.03 o 
   3   6   5     5860.29     6096.27    109.42 o 
   4   6   5      740.32      700.81     29.78 o 
   5   6   5       13.94       43.90      8.47 o 
   6   6   5      180.16      200.09     16.35 o 
   7   6   5     1430.51     1399.99     52.05 o 
   8   6   5     3025.82     3019.76     93.68 o 
   9   6   5      404.50      291.45     24.31 o 
  -5   7   5       40.57       44.32     10.19 o 
  -4   7   5      529.48      530.86     27.88 o 
  -3   7   5      708.86      684.51     30.38 o 
  -2   7   5      773.21      811.48     32.00 o 
  -1   7   5      171.18      152.48      7.61 o 
   0   7   5      672.33      722.39     16.66 o 
   1   7   5     3073.06     3094.91     47.77 o 
   2   7   5     1230.20     1220.13     22.72 o 
   3   7   5      447.68      544.00     18.70 o 
   4   7   5      363.74      363.84     15.40 o 
   5   7   5     3638.38     3842.98     85.88 o 
   6   7   5     3098.00     2862.36     84.97 o 
   7   7   5     1239.04     1186.47     47.19 o 
   8   7   5       43.24       37.55     10.09 o 
   9   7   5      592.09      649.45     36.86 o 
  -4   8   5      704.75      676.54     33.43 o 
  -3   8   5      364.33      331.93     21.35 o 
  -2   8   5      360.82      349.89     20.65 o 
  -1   8   5     4188.61     4210.65     64.95 o 
   0   8   5     2739.74     2808.97     46.99 o 
   1   8   5       15.09       27.69      3.93 o 
   2   8   5        6.16       33.85      7.32 o 
   3   8   5      359.45      327.42     14.78 o 
   4   8   5     4677.55     5030.44     95.77 o 
   5   8   5     2276.33     2366.69     53.97 o 
   6   8   5       14.89       24.84      6.29 o 
   7   8   5     1523.77     1508.54     56.08 o 
   8   8   5      800.35      816.11     40.10 o 
   9   8   5      601.90      603.15     35.75 o 
  -3   9   5     1021.99      987.31     41.86 o 
  -2   9   5     1480.26     1507.56     52.47 o 
  -1   9   5      267.74      256.06     12.52 o 
   0   9   5      107.40      132.39     10.49 o 
   1   9   5     1405.28     1472.77     28.55 o 
   2   9   5     1874.80     1873.10     43.80 o 
   3   9   5     1848.51     1790.30     42.98 o 
   4   9   5      300.88      347.09     34.17 o 
   5   9   5      577.78      585.72     22.84 o 
   6   9   5     1920.12     1984.15     75.39 o 
   7   9   5     1483.39     1463.80     64.37 o 
   8   9   5       66.46       65.39     15.93 o 
  -2  10   5       84.64       76.27     12.32 o 
  -1  10   5      564.13      626.76     30.75 o 
   0  10   5     1497.01     1562.97     55.71 o 
   1  10   5     1534.11     1646.62     63.58 o 
   2  10   5       94.85      101.09     15.14 o 
   3  10   5     4198.09     4302.08    127.85 o 
   4  10   5     2624.87     2570.49     88.45 o 
   5  10   5       49.16       32.92     11.44 o 
   6  10   5      284.95      346.79     28.80 o 
   7  10   5       44.46       58.53     14.63 o 
   1  11   5      533.18      648.90     38.76 o 
   2  11   5     1404.60     1516.22     62.84 o 
   3  11   5     1778.06     1799.30     71.54 o 
   4  11   5      158.40      148.41     19.77 o 
   5  11   5      344.41      355.87     29.50 o 
   6  11   5      965.27      946.70     51.35 o 
  -5 -10   6      494.02      502.57     33.34 o 
  -4 -10   6      672.29      683.72     38.67 o 
  -3 -10   6        4.25       15.43      5.12 o 
  -2 -10   6      690.56      731.94     26.09 o 
  -1 -10   6     2112.52     2263.35     54.57 o 
   0 -10   6      954.16      956.35     32.14 o 
   1 -10   6        8.95        6.48      6.34 o 
  -6  -9   6      722.25      758.37     40.47 o 
  -5  -9   6        4.40        4.26      5.88 o 
  -4  -9   6      618.18      605.93     22.21 o 
  -3  -9   6     2041.84     2023.93     47.79 o 
  -2  -9   6     1881.44     1928.83     46.38 o 
  -1  -9   6      419.17      427.84     18.76 o 
   0  -9   6      341.12      333.54     30.77 o 
   1  -9   6     1331.93     1398.71     40.01 o 
   2  -9   6      889.67      919.24     40.33 o 
  -7  -8   6      294.89      253.39     22.64 o 
  -6  -8   6      677.10      647.65     35.56 o 
  -5  -8   6     2835.78     2593.36     84.74 o 
  -4  -8   6     1785.60     1696.96     41.15 o 
  -3  -8   6       38.41       64.85     10.26 o 
  -2  -8   6      174.14      212.13     11.94 o 
  -1  -8   6     2119.14     1950.95     45.73 o 
   0  -8   6     2427.11     2303.08     52.53 o 
   1  -8   6      175.30      143.05     12.78 o 
   2  -8   6       78.75       84.14     12.32 o 
   3  -8   6     1601.52     1646.71     57.42 o 
   4  -8   6      957.16      964.76     41.82 o 
  -7  -7   6     1055.00     1060.10     47.51 o 
  -6  -7   6      988.90      918.22     41.82 o 
  -5  -7   6      734.89      744.23     23.56 o 
  -4  -7   6        4.43       23.43      8.89 o 
  -3  -7   6     1280.06     1389.38     34.53 o 
  -2  -7   6     2821.68     2628.90     54.70 o 
  -1  -7   6     2039.87     2057.31     45.91 o 
   0  -7   6       10.18       11.96      6.04 o 
   1  -7   6     1355.44     1350.69     36.67 o 
   2  -7   6     2744.03     2696.72     77.61 o 
   3  -7   6     1402.33     1312.75     47.19 o 
   4  -7   6        7.99        6.62      5.51 o 
   5  -7   6      247.90      245.43     19.50 o 
  -7  -6   6       26.19       28.99      8.98 o 
  -6  -6   6      514.46      479.90     18.18 o 
  -5  -6   6       84.27       76.28     11.90 o 
  -4  -6   6     1618.50     1689.16     67.77 o 
  -3  -6   6     6031.76     6413.42    112.49 o 
  -2  -6   6     1034.04     1229.61     30.34 o 
  -1  -6   6     3541.68     3608.95     68.94 o 
   0  -6   6     1831.77     2207.29    188.05 o 
   1  -6   6      187.69      237.60     12.66 o 
   2  -6   6     2323.31     2467.69     70.48 o 
   3  -6   6      104.25      117.48     11.95 o 
   4  -6   6      653.41      638.20     29.73 o 
   5  -6   6     2067.99     2128.03     67.05 o 
   6  -6   6      310.32      311.60     22.09 o 
  -7  -5   6      866.39      784.76     36.54 o 
  -6  -5   6     1308.75     1336.84     33.40 o 
  -5  -5   6     2356.05     2403.71     58.97 o 
  -4  -5   6        2.11        5.89      2.99 o 
  -3  -5   6     1224.11     1166.29     28.46 o 
  -2  -5   6     2808.44     2704.43     53.08 o 
  -1  -5   6     4982.86     5115.26     90.62 o 
   0  -5   6      199.77      245.75     11.33 o 
   1  -5   6      249.46      277.52     12.65 o 
   2  -5   6     3513.20     3648.60     94.00 o 
   3  -5   6     2877.21     2903.57     78.81 o 
   4  -5   6     1528.92     1516.31     49.46 o 
   5  -5   6      215.23      216.85     16.44 o 
   6  -5   6      858.91      840.38     36.26 o 
  -7  -4   6     1528.89     1531.50     51.08 o 
  -6  -4   6       71.95       68.61     15.37 o 
  -5  -4   6     1283.08     1445.73     41.51 o 
  -4  -4   6     2181.28     2363.07     47.57 o 
  -3  -4   6     1229.90     1165.03     34.66 o 
  -2  -4   6      620.69      492.38     15.34 o 
  -1  -4   6      295.53      187.76      8.87 o 
   0  -4   6     5642.93     5828.70    101.02 o 
   1  -4   6    12954.03    11728.08    193.19 o 
   2  -4   6     1352.84     1167.02     32.65 o 
   3  -4   6      525.59      571.52     16.24 o 
   4  -4   6      624.65      643.50     18.51 o 
   5  -4   6     1892.00     1779.70     51.47 o 
   6  -4   6     1681.20     1647.64     45.06 o 
   7  -4   6      147.05      150.45     11.72 o 
  -8  -3   6      232.02      243.71     18.66 o 
  -7  -3   6      318.43      383.00     22.23 o 
  -6  -3   6     2128.58     2004.94     60.43 o 
  -5  -3   6     2561.80     2577.12     61.96 o 
  -4  -3   6      611.59      637.34     22.69 o 
  -3  -3   6      634.11      678.80     18.28 o 
  -2  -3   6     4712.60     4883.98     84.45 o 
  -1  -3   6     8720.95     9103.19    120.20 o 
   0  -3   6     2530.29     2469.18     36.91 o 
   1  -3   6      168.94      141.17      6.37 o 
   2  -3   6     2652.88     2977.17     84.26 o 
   3  -3   6     2612.65     2759.25     50.56 o 
   4  -3   6     1961.54     1956.65     39.49 o 
   5  -3   6      497.47      474.52     16.03 o 
   6  -3   6      444.89      444.43     16.41 o 
   7  -3   6     1208.59     1281.15     33.15 o 
   8  -3   6     1038.39     1075.92     31.15 o 
  -8  -2   6     1022.27     1130.07     44.18 o 
  -7  -2   6      953.31     1020.05     39.50 o 
  -6  -2   6      146.05      129.43     12.50 o 
  -5  -2   6      199.27      245.19     15.98 o 
  -4  -2   6       32.03       32.79      6.30 o 
  -3  -2   6     4231.76     4434.47     77.19 o 
  -2  -2   6     6645.90     6827.56     91.63 o 
  -1  -2   6       14.18       35.25      2.73 o 
   0  -2   6     9234.59     8960.95    118.36 o 
   1  -2   6     1670.30     1758.32     33.14 o 
   2  -2   6      171.20      330.65     24.80 o 
   3  -2   6     3584.77     3986.36     68.86 o 
   4  -2   6     1630.53     1620.76     45.50 o 
   5  -2   6     3714.16     4077.54     73.02 o 
   6  -2   6     1307.37     1461.93     33.73 o 
   7  -2   6      878.83      915.71     25.96 o 
   8  -2   6      174.10      189.02     18.85 o 
  -8  -1   6      439.28      430.14     25.70 o 
  -7  -1   6        0.24       -5.33      4.40 o 
  -6  -1   6      892.29      954.38     36.63 o 
  -5  -1   6     1880.13     1889.04     56.49 o 
  -4  -1   6     3606.28     3542.37     90.90 o 
  -2  -1   6      780.50      709.64     13.56 o 
  -1  -1   6     6423.05     6282.02    105.55 o 
   0  -1   6     5960.10     6356.28     85.25 o 
   1  -1   6        9.96       23.62      4.03 o 
   2  -1   6       28.63       19.14      3.14 o 
   3  -1   6     3129.99     3142.30    147.72 o 
   4  -1   6     4021.51     4130.66     71.58 o 
   5  -1   6     1019.06     1042.28     24.89 o 
   6  -1   6       31.91       31.49      5.01 o 
   7  -1   6      618.81      628.69     31.30 o 
   8  -1   6      967.81      979.80     43.67 o 
   9  -1   6      696.02      718.26     38.94 o 
  -8   0   6      336.52      335.68     23.29 o 
  -7   0   6     1277.66     1189.30     44.64 o 
  -6   0   6     3276.00     3691.53     98.12 o 
  -5   0   6      155.71      147.72     12.78 o 
  -4   0   6     4431.98     4753.71    116.97 o 
  -3   0   6     5203.48     5346.90    127.81 o 
  -2   0   6     3681.30     4104.04     71.35 o 
  -1   0   6     6910.96     6244.62    126.25 o 
   0   0   6     8600.26     8523.00    136.32 o 
   1   0   6     4027.47     3463.01     59.02 o 
   2   0   6    32612.92    29372.74    451.67 o 
   3   0   6     3705.49     3808.30     65.04 o 
   4   0   6      487.72      564.80     15.24 o 
   5   0   6       50.85      103.05      6.40 o 
   6   0   6     2672.08     2774.15     53.12 o 
   7   0   6     4611.42     4963.95    133.09 o 
   8   0   6       64.66       41.21     11.07 o 
   9   0   6      395.97      367.91     27.51 o 
  -8   1   6      387.65      420.70     25.93 o 
  -7   1   6      197.67      217.97     17.83 o 
  -6   1   6      427.86      455.75     24.03 o 
  -5   1   6     1400.61     1428.56     46.58 o 
  -4   1   6     2500.28     2577.90     70.11 o 
  -3   1   6     1322.79     1273.99     40.43 o 
  -2   1   6       26.69       18.89      3.24 o 
  -1   1   6     1364.28     1300.36     27.08 o 
   0   1   6     8199.69     8158.05    131.14 o 
   1   1   6     2548.05     2591.12     45.91 o 
   2   1   6     1544.37     1512.75     50.64 o 
   3   1   6     5176.39     5417.52     89.23 o 
   4   1   6     4421.04     4574.63     77.07 o 
   5   1   6     4221.37     4518.87     77.61 o 
   6   1   6     3464.73     3488.29     96.23 o 
   7   1   6      414.69      391.48     24.17 o 
   8   1   6     1998.41     2280.61     76.17 o 
   9   1   6     1941.39     2110.99     75.99 o 
  -7   2   6      563.49      530.54     28.34 o 
  -6   2   6      458.95      403.15     22.97 o 
  -5   2   6      184.45      176.29     14.08 o 
  -4   2   6      425.08      459.50     21.72 o 
  -3   2   6     2496.15     2419.95     64.97 o 
  -2   2   6     6458.95     6453.84    107.81 o 
  -1   2   6     1717.33     1912.98     51.35 o 
   0   2   6       94.02       77.01      6.81 o 
   1   2   6     2779.16     2965.99     51.93 o 
   2   2   6     3005.90     3226.38     75.20 o 
   3   2   6     6787.88     7020.53    156.73 o 
   4   2   6     4602.43     4994.19     82.97 o 
   5   2   6      563.56      678.67     28.66 o 
   6   2   6     3297.78     3740.52    102.43 o 
   7   2   6     1355.75     1401.15     51.72 o 
   8   2   6      414.21      487.61     29.31 o 
   9   2   6       68.09       87.52     15.33 o 
  -7   3   6      363.38      363.00     24.22 o 
  -6   3   6       67.03       63.26     10.74 o 
  -5   3   6     1030.40      957.53     37.00 o 
  -4   3   6     2125.34     2068.29     60.57 o 
  -3   3   6     1743.29     1846.67     53.58 o 
  -2   3   6       22.50       14.82      3.18 o 
  -1   3   6     1499.77     1528.88     31.34 o 
   0   3   6    12295.50    12377.75    161.35 o 
   1   3   6     3382.54     3588.94     50.50 o 
   2   3   6     1925.72     1949.34     35.91 o 
   3   3   6      379.57      432.78     11.02 o 
   4   3   6     2512.86     2617.49     72.61 o 
   5   3   6     4836.27     5231.14    132.72 o 
   6   3   6     2328.04     2137.01     66.40 o 
   7   3   6       68.92       72.98     11.67 o 
   8   3   6      123.52      114.05     15.19 o 
   9   3   6     1425.80     1565.54     62.84 o 
  -6   4   6     1335.71     1288.12     48.39 o 
  -5   4   6     2158.90     2277.09     68.95 o 
  -4   4   6      375.34      300.07     18.29 o 
  -3   4   6     1558.12     1409.58     44.64 o 
  -2   4   6     1002.59      999.77     24.46 o 
  -1   4   6     6055.51     6235.64    104.27 o 
   0   4   6     2933.75     2846.24     41.93 o 
   1   4   6     2148.28     2298.81     38.11 o 
   2   4   6    12711.73    12523.01    197.09 o 
   3   4   6     6302.25     6225.52    141.54 o 
   4   4   6       81.62      137.21     12.09 o 
   5   4   6      177.77      224.22     15.84 o 
   6   4   6      225.30      197.04     16.07 o 
   7   4   6     4404.29     4515.33    123.55 o 
   8   4   6     4305.44     4187.84    120.30 o 
  -6   5   6       71.27       63.44     11.99 o 
  -5   5   6      100.02      101.92     12.69 o 
  -4   5   6      840.25      817.13     33.76 o 
  -3   5   6     1690.95     1443.38     46.91 o 
  -2   5   6      995.68     1008.82     25.37 o 
  -1   5   6        2.84        3.91      2.47 o 
   0   5   6     1872.51     1916.77     30.98 o 
   1   5   6     4973.17     4873.23     68.24 o 
   2   5   6     4842.96     4788.64     66.98 o 
   3   5   6        8.79       17.60      5.51 o 
   4   5   6     2788.57     3020.22     84.19 o 
   5   5   6     1542.35     1512.93     50.80 o 
   6   5   6     3021.47     2972.66     86.36 o 
   7   5   6     1084.19     1011.66     42.56 o 
   8   5   6      130.31      138.13     16.62 o 
   9   5   6     1474.95     1366.10     57.47 o 
  -5   6   6      534.29      483.12     27.46 o 
  -4   6   6      231.31      245.33     18.06 o 
  -3   6   6       59.72       33.48      7.73 o 
  -2   6   6     1695.44     1694.92     37.49 o 
  -1   6   6     3994.04     3806.31     57.31 o 
   0   6   6      865.89      808.36     17.20 o 
   1   6   6        7.06       35.56      7.08 o 
   2   6   6      647.53      677.70     14.62 o 
   3   6   6     2514.39     2394.11     50.08 o 
   4   6   6     2451.08     2562.89     74.65 o 
   5   6   6     1005.05     1067.65     41.17 o 
   6   6   6      761.87      881.03     37.55 o 
   7   6   6     1765.02     1675.29     59.27 o 
   8   6   6     1354.56     1433.56     56.31 o 
   9   6   6      313.38      310.76     25.52 o 
  -5   7   6       13.08        3.43      6.34 o 
  -4   7   6      244.48      225.00     18.06 o 
  -3   7   6     1024.48      937.20     37.60 o 
  -2   7   6     1190.33     1251.73     31.23 o 
  -1   7   6      467.22      484.45     20.91 o 
   0   7   6       68.12       86.38      7.43 o 
   1   7   6     2290.69     2334.63     38.18 o 
   2   7   6     1443.64     1391.47     33.71 o 
   3   7   6      872.60      837.87     24.79 o 
   4   7   6        1.55        5.83      3.62 o 
   5   7   6     3003.17     3054.13     64.96 o 
   6   7   6     3833.24     3948.21    110.40 o 
   7   7   6     1299.88     1200.78     48.30 o 
   8   7   6       22.64       29.73      9.49 o 
   9   7   6      452.60      402.54     28.85 o 
  -4   8   6      169.09      193.65     17.92 o 
  -3   8   6       62.04       51.91     10.33 o 
  -2   8   6       27.34       15.37      6.16 o 
  -1   8   6      331.73      346.68     14.42 o 
   0   8   6     5193.99     5279.44     77.79 o 
   1   8   6     2750.92     2907.39     55.36 o 
   2   8   6      309.84      351.01     15.21 o 
   3   8   6     1283.88     1388.18     35.68 o 
   4   8   6     1310.16     1181.82     33.11 o 
   5   8   6     1533.27     1475.56     64.37 o 
   6   8   6     1014.64     1057.51     32.93 o 
   7   8   6      205.63      216.76     19.59 o 
   8   8   6     1453.56     1441.99     57.33 o 
   9   8   6      773.18      787.59     41.91 o 
  -3   9   6      490.82      530.40     29.50 o 
  -2   9   6      813.49      801.20     35.52 o 
  -1   9   6      540.84      545.28     19.25 o 
   0   9   6        3.96       15.41     16.67 o 
   1   9   6     1166.78     1275.26     33.78 o 
   2   9   6     2538.20     2701.57     66.29 o 
   3   9   6     2278.01     2360.51     53.33 o 
   4   9   6      268.53      272.36     15.03 o 
   5   9   6      213.86      200.68     13.42 o 
   6   9   6      988.52      990.04     32.39 o 
   7   9   6     2489.52     2519.01     83.86 o 
   8   9   6      425.45      408.95     21.91 o 
  -1  10   6      802.17      792.08     35.19 o 
   0  10   6      670.67      716.69     31.58 o 
   1  10   6       76.54       97.06     14.96 o 
   2  10   6       20.24       18.62      8.29 o 
   3  10   6      207.81      226.39     21.12 o 
   4  10   6     2020.51     2108.39     76.87 o 
   5  10   6      932.50      898.03     46.31 o 
   6  10   6      173.52      121.97     19.08 o 
   7  10   6      150.45       99.79     18.38 o 
   2  11   6     1017.87     1091.87     50.89 o 
   3  11   6     1379.96     1409.11     60.89 o 
   4  11   6      312.65      300.99     26.44 o 
   5  11   6       52.60       56.82     14.17 o 
   6  11   6      666.42      687.70     43.11 o 
  -3 -10   7       40.51       44.03     11.53 o 
  -2 -10   7       33.50       45.19      7.88 o 
  -1 -10   7      963.49      905.84     30.78 o 
   0 -10   7     1823.86     1931.22     50.69 o 
  -5  -9   7       49.19       54.23     12.55 o 
  -4  -9   7      484.90      499.31     20.46 o 
  -3  -9   7     1349.14     1283.33     40.82 o 
  -2  -9   7     1369.78     1367.19     40.03 o 
  -1  -9   7     1165.79     1148.17     33.99 o 
   0  -9   7       25.33       25.93      6.24 o 
   1  -9   7     1153.43     1160.45     45.70 o 
   2  -9   7      930.89      967.12     41.86 o 
  -6  -8   7      199.33      232.51     20.84 o 
  -5  -8   7      145.29      202.04     12.39 o 
  -4  -8   7     1758.25     1859.39     44.67 o 
  -3  -8   7     1578.44     1688.83     41.46 o 
  -2  -8   7       69.64      103.38     19.43 o 
  -1  -8   7     1525.95     1761.46     43.29 o 
   0  -8   7      415.55      445.90     19.11 o 
   1  -8   7      591.18      551.51     22.20 o 
   2  -8   7      603.24      572.40     29.45 o 
   3  -8   7      455.05      500.81     28.29 o 
  -6  -7   7     1668.59     1602.31     60.01 o 
  -5  -7   7     1294.00     1277.46     33.82 o 
  -4  -7   7      139.20      164.64     15.37 o 
  -3  -7   7     1010.95     1002.32     28.28 o 
  -2  -7   7     3729.22     3759.66     73.30 o 
  -1  -7   7     1872.93     1834.95     44.96 o 
   0  -7   7       15.17       12.01      5.51 o 
   1  -7   7      176.12      183.54     29.20 o 
   2  -7   7     1717.03     1730.76     56.68 o 
   3  -7   7     2148.12     2151.55     67.52 o 
   4  -7   7      161.56      153.09     15.10 o 
  -6  -6   7       49.52       54.01      7.16 o 
  -5  -6   7      888.36      925.38     26.63 o 
  -4  -6   7     2264.04     2114.37     46.30 o 
  -3  -6   7      666.17      551.01     18.86 o 
  -2  -6   7     2516.30     2378.79     57.93 o 
  -1  -6   7     1443.05     1672.31     38.75 o 
   0  -6   7     5973.07     5825.36    105.23 o 
   1  -6   7    12743.61    11929.65    200.77 o 
   2  -6   7     2973.66     2975.81     82.47 o 
   3  -6   7      367.51      370.73     21.53 o 
   4  -6   7      476.11      465.80     25.19 o 
   5  -6   7     1262.83     1251.12     47.09 o 
  -7  -5   7      494.32      528.59     27.46 o 
  -6  -5   7     1195.06     1111.90     30.09 o 
  -5  -5   7     2102.35     2088.60     45.65 o 
  -4  -5   7      213.27      191.91     10.23 o 
  -3  -5   7      581.08      606.73     19.02 o 
  -2  -5   7     1337.85     1300.63     31.09 o 
  -1  -5   7     3985.64     3865.56     72.11 o 
   0  -5   7     2229.34     2164.93     59.94 o 
   1  -5   7       28.31       32.39      5.57 o 
   2  -5   7     3203.61     3206.09     85.34 o 
   3  -5   7     2940.15     2830.87     78.30 o 
   4  -5   7     1572.29     1492.98     49.50 o 
   5  -5   7      427.54      394.67     22.74 o 
   6  -5   7      427.88      409.31     24.26 o 
  -7  -4   7      345.43      366.38     22.32 o 
  -6  -4   7      495.86      537.90     26.35 o 
  -5  -4   7       24.19       40.92      7.25 o 
  -4  -4   7     3123.05     3352.41     63.79 o 
  -3  -4   7     2884.93     3267.81     61.71 o 
  -2  -4   7      642.89      791.25     21.32 o 
  -1  -4   7       15.66       21.51      8.38 o 
   0  -4   7     2425.98     2761.73     54.13 o 
   1  -4   7     3379.11     3743.16     70.45 o 
   2  -4   7     6619.09     6757.08    159.06 o 
   3  -4   7      374.67      405.18     20.28 o 
   4  -4   7     1574.10     1527.98     48.53 o 
   5  -4   7     3231.55     3362.29     90.53 o 
   6  -4   7     1803.77     1749.65     56.82 o 
   7  -4   7      147.07      142.02     14.73 o 
  -8  -3   7      378.14      431.86     26.26 o 
  -7  -3   7       66.85       83.91     11.95 o 
  -6  -3   7      919.18      986.80     38.34 o 
  -5  -3   7     2235.55     2217.10     66.26 o 
  -4  -3   7      842.01      865.49     22.77 o 
  -3  -3   7       64.07       51.94      5.01 o 
  -2  -3   7     2496.19     2384.77     46.31 o 
  -1  -3   7     8087.38     8148.54    109.00 o 
   0  -3   7     1581.41     1806.71     28.98 o 
   1  -3   7      948.45      967.01     43.25 o 
   2  -3   7      249.13      232.42      9.09 o 
   3  -3   7     3206.90     3489.38     62.67 o 
   4  -3   7     3281.37     3461.82     63.35 o 
   5  -3   7      902.26      916.27     24.40 o 
   6  -3   7       22.40       20.36      8.91 o 
   7  -3   7      456.47      419.32     17.32 o 
  -8  -2   7      288.37      272.75     21.12 o 
  -7  -2   7     2233.22     2294.38     50.28 o 
  -6  -2   7     2204.94     2269.12     68.07 o 
  -5  -2   7      262.34      373.97     20.84 o 
  -4  -2   7     1142.53     1209.53     27.91 o 
  -3  -2   7      869.72      801.57     20.15 o 
  -2  -2   7     2861.85     2538.98     38.17 o 
  -1  -2   7     3229.57     2827.54     41.56 o 
   0  -2   7      107.47      121.43      8.38 o 
   1  -2   7     7198.39     6186.32    101.44 o 
   2  -2   7     6002.37     5892.70     97.64 o 
   3  -2   7      218.95      238.53     12.90 o 
   4  -2   7      175.52      185.78      9.00 o 
   5  -2   7      966.36      875.39     23.06 o 
   6  -2   7     4292.04     4510.80    156.54 o 
   7  -2   7     2450.66     2493.96     52.57 o 
   8  -2   7       10.22       17.92      8.75 o 
  -8  -1   7      557.11      657.88     33.76 o 
  -7  -1   7       99.10      104.47     13.10 o 
  -6  -1   7      664.47      713.82     32.28 o 
  -5  -1   7     2445.88     2525.80     72.28 o 
  -4  -1   7     3001.63     2935.29     79.60 o 
  -3  -1   7      796.42      737.88     18.35 o 
  -2  -1   7       97.15      115.40      4.76 o 
  -1  -1   7     3840.60     3799.78     58.25 o 
   0  -1   7     6019.44     5838.98     96.38 o 
   1  -1   7     2783.03     2657.39     98.80 o 
   2  -1   7       13.26       17.56      3.75 o 
   3  -1   7     2303.03     2484.63     46.09 o 
   4  -1   7     2123.64     2308.56     44.43 o 
   5  -1   7     2063.59     2084.69     42.10 o 
   6  -1   7      685.17      675.91     20.07 o 
   7  -1   7       76.30       94.10     12.97 o 
   8  -1   7     1620.00     1623.98     60.66 o 
  -8   0   7      314.16      334.98     23.94 o 
  -7   0   7      252.24      260.01     19.77 o 
  -6   0   7      234.52      217.83     16.95 o 
  -5   0   7      649.75      795.69     33.25 o 
  -4   0   7        4.98       11.11      5.42 o 
  -3   0   7     6821.42     6519.34    154.57 o 
  -2   0   7     5764.58     5914.71     80.61 o 
  -1   0   7     4454.10     5214.64     71.25 o 
   0   0   7      784.36      833.40     19.59 o 
   1   0   7    10045.14    10723.41    170.36 o 
   2   0   7    10435.72    11289.89    179.01 o 
   3   0   7    13136.94    12692.62    200.71 o 
   4   0   7      303.94      308.37     10.85 o 
   5   0   7     1975.89     2397.33     46.36 o 
   6   0   7     4009.92     4216.40    112.87 o 
   7   0   7     1378.41     1443.06     53.02 o 
   8   0   7        4.70        3.20      7.59 o 
   9   0   7        0.44        1.99      8.34 o 
  -7   1   7      371.18      395.74     24.87 o 
  -6   1   7       14.78       20.00      7.36 o 
  -5   1   7      705.92      633.89     28.34 o 
  -4   1   7     3577.75     3498.15     91.97 o 
  -3   1   7     2352.44     2355.45     46.58 o 
  -2   1   7        9.37       12.17      3.06 o 
  -1   1   7      144.08      102.97      8.31 o 
   0   1   7     6302.21     5999.80    104.82 o 
   1   1   7     4569.31     4732.75     89.74 o 
   2   1   7     2794.97     2964.19     71.91 o 
   3   1   7     1443.03     1477.30     29.72 o 
   4   1   7     5891.37     6030.57    100.05 o 
   5   1   7     4555.42     4892.75     83.90 o 
   6   1   7     2222.38     2316.17     70.90 o 
   7   1   7      287.12      278.26     20.75 o 
   8   1   7     1702.16     1726.04     63.30 o 
   9   1   7     1839.15     1900.29     71.08 o 
  -7   2   7      443.65      414.68     25.84 o 
  -6   2   7     1755.50     1717.80     57.70 o 
  -5   2   7      269.37      275.85     18.52 o 
  -4   2   7       28.46       18.24      5.97 o 
  -3   2   7      146.31      170.89     12.16 o 
  -2   2   7     1234.62     1285.93     29.24 o 
  -1   2   7    15280.97    14670.30    232.12 o 
   0   2   7     3356.73     3500.27     70.83 o 
   1   2   7     3432.29     3539.22     61.78 o 
   2   2   7    10642.15    10151.32    161.77 o 
   3   2   7     5588.04     5450.92     90.70 o 
   4   2   7     1013.09     1004.60     21.99 o 
   5   2   7      551.58      765.31     31.58 o 
   6   2   7     1061.18     1048.43     40.80 o 
   7   2   7     3114.27     3162.33     93.72 o 
   8   2   7      932.86      899.09     42.23 o 
   9   2   7       87.69      111.60     17.46 o 
  -7   3   7      594.66      604.58     32.83 o 
  -6   3   7       23.45       15.61      7.87 o 
  -5   3   7      672.51      666.96     30.66 o 
  -4   3   7     1630.21     1496.26     48.85 o 
  -3   3   7      667.30      664.22     46.49 o 
  -2   3   7      138.76      158.86      8.41 o 
  -1   3   7       19.15       31.39      3.73 o 
   0   3   7     8739.67     8940.22    118.65 o 
   1   3   7     5330.81     5373.25     77.08 o 
   2   3   7     3536.78     3634.20     84.65 o 
   3   3   7       96.73      124.33     17.23 o 
   4   3   7     1187.60     1116.97     39.36 o 
   5   3   7     3604.82     3450.73     94.37 o 
   6   3   7     5264.55     5443.45    141.24 o 
   7   3   7      181.98      162.07     15.98 o 
   8   3   7       26.94       34.59     10.23 o 
   9   3   7     1727.61     1707.01     66.87 o 
  -6   4   7      390.46      365.36     24.26 o 
  -5   4   7      941.50      887.38     37.00 o 
  -4   4   7      896.36      958.83     37.00 o 
  -3   4   7      399.04      423.14     15.49 o 
  -2   4   7     1783.98     1776.35     37.93 o 
  -1   4   7      829.76      714.47     33.57 o 
   0   4   7      751.58      752.85     15.21 o 
   1   4   7      108.95       65.12      9.70 o 
   2   4   7     1016.59     1164.48     24.51 o 
   3   4   7     4744.04     4667.54    119.05 o 
   4   4   7     3476.76     3483.66     94.28 o 
   5   4   7       97.22      149.02     13.38 o 
   6   4   7     2272.59     2338.12     72.28 o 
   7   4   7     1686.49     1710.99     60.38 o 
   8   4   7     1885.10     2134.00     73.54 o 
   9   4   7      875.70      855.61     43.76 o 
  -6   5   7      201.53      164.34     16.90 o 
  -5   5   7        5.28        5.05      5.88 o 
  -4   5   7      639.73      713.17     31.95 o 
  -3   5   7     2386.44     2257.27     65.76 o 
  -2   5   7      879.80      897.12     24.13 o 
  -1   5   7       38.64       47.12      5.17 o 
   0   5   7      637.88      717.65     15.24 o 
   1   5   7     2617.66     2749.50     41.78 o 
   2   5   7     3608.41     3481.17     50.96 o 
   3   5   7      698.96      636.25     28.15 o 
   4   5   7      747.45      738.32     31.77 o 
   5   5   7     1807.93     1811.52     58.90 o 
   6   5   7     3464.86     3224.11     92.80 o 
   7   5   7     1196.46     1215.32     48.48 o 
   8   5   7        0.31        0.83      6.71 o 
   9   5   7     1099.60     1126.18     51.59 o 
  -5   6   7      258.82      311.69     22.51 o 
  -4   6   7      114.22      149.99     14.77 o 
  -3   6   7      311.69      303.73     19.31 o 
  -2   6   7      154.93      159.48     10.74 o 
  -1   6   7     2680.29     2687.46     52.85 o 
   0   6   7     5562.06     5547.07     95.58 o 
   1   6   7     1199.39     1360.51     24.66 o 
   2   6   7       27.29       17.95      2.77 o 
   3   6   7     3489.36     3576.99     69.61 o 
   4   6   7     3155.30     2933.21     84.28 o 
   5   6   7      990.79     1084.69     42.51 o 
   6   6   7       53.24       82.66     12.13 o 
   7   6   7      623.51      573.93     30.98 o 
   8   6   7     1464.72     1380.31     55.29 o 
   9   6   7      371.06      417.92     29.87 o 
  -4   7   7      249.27      271.45     20.75 o 
  -3   7   7      716.73      761.14     34.04 o 
  -2   7   7     1390.07     1352.93     33.77 o 
  -1   7   7     1723.77     1737.59     62.38 o 
   0   7   7       70.72       65.28      6.33 o 
   1   7   7     1872.16     1929.94     33.24 o 
   2   7   7     2299.08     2336.52     49.84 o 
   3   7   7     1335.40     1335.36     34.20 o 
   4   7   7      107.88      119.92     16.90 o 
   5   7   7      754.08      625.00     30.84 o 
   6   7   7     2684.17     2612.40     81.78 o 
   7   7   7     1835.19     1846.25     65.25 o 
   8   7   7        3.31        2.82      6.85 o 
   9   7   7      264.09      261.82     23.34 o 
  -3   8   7      601.29      570.22     29.50 o 
  -2   8   7      266.26      268.98     13.56 o 
  -1   8   7     1141.46     1151.59     30.04 o 
   0   8   7     1135.50     1112.45     53.35 o 
   1   8   7     2422.39     2475.34     64.11 o 
   2   8   7      705.90      813.65     87.70 o 
   3   8   7     1681.15     1792.24     60.66 o 
   4   8   7     4687.71     5235.54    100.51 o 
   5   8   7     2499.45     2295.25     53.98 o 
   6   8   7      196.53      155.74     12.26 o 
   7   8   7       40.47       31.35      9.59 o 
   8   8   7      306.78      297.01     24.22 o 
   9   8   7     1215.60     1149.89     52.74 o 
  -2   9   7      747.11      847.37     37.18 o 
  -1   9   7      307.71      338.85     25.95 o 
   0   9   7       50.10       73.19      7.37 o 
   1   9   7      375.60      382.77     22.92 o 
   2   9   7     2151.61     2318.37     52.68 o 
   3   9   7     3130.17     3320.98     69.59 o 
   4   9   7      588.36      612.81     23.34 o 
   5   9   7      221.03      246.10     16.23 o 
   6   9   7     1104.40     1118.31     35.41 o 
   7   9   7     2076.07     1937.62     89.23 o 
   8   9   7      550.67      547.99     25.58 o 
  -1  10   7       22.30       34.60      6.61 o 
   0  10   7     1137.80     1172.12     46.12 o 
   1  10   7      906.03      884.09     38.16 o 
   2  10   7       43.07       39.08      9.40 o 
   3  10   7       13.81       32.18      6.86 o 
   4  10   7      385.38      380.97     27.78 o 
   5  10   7     1101.73     1193.65     54.92 o 
   6  10   7      931.95      931.92     49.41 o 
   7  10   7       50.42       72.28     16.67 o 
   4  11   7      643.36      655.89     39.18 o 
   5  11   7       47.79       83.68     16.81 o 
   6  11   7      196.11      197.82     24.22 o 
  -4  -9   8      101.01       86.99      9.34 o 
  -3  -9   8     1225.12     1250.25     35.70 o 
  -2  -9   8     1064.51     1025.80     40.01 o 
  -1  -9   8      943.46      902.17     40.70 o 
   0  -9   8      105.93      104.21     10.98 o 
   1  -9   8      434.82      477.10     27.74 o 
  -6  -8   8      158.47      197.87     19.68 o 
  -5  -8   8      815.17      812.88     26.77 o 
  -4  -8   8     1118.49     1047.19     51.79 o 
  -3  -8   8      506.24      497.17     30.26 o 
  -2  -8   8      717.72      786.89     25.85 o 
  -1  -8   8       41.14       30.63      6.30 o 
   0  -8   8     3177.31     3242.29     69.58 o 
   1  -8   8     2030.34     2085.93     66.73 o 
   2  -8   8       13.21        8.10      5.88 o 
   3  -8   8      270.25      294.97     21.63 o 
  -6  -7   8     1786.27     1876.16     62.10 o 
  -5  -7   8     1072.08     1092.51     31.24 o 
  -4  -7   8      219.13      252.35     16.95 o 
  -3  -7   8      391.98      374.91     20.75 o 
  -2  -7   8     2529.85     2487.62     53.94 o 
  -1  -7   8     3079.06     3049.01     63.41 o 
   0  -7   8      332.11      351.05     16.34 o 
   1  -7   8       79.99       72.93     10.74 o 
   2  -7   8     1087.25      997.68     39.82 o 
   3  -7   8     2152.37     2142.06     67.93 o 
   4  -7   8      446.06      444.87     26.53 o 
  -6  -6   8      594.32      591.24     29.45 o 
  -5  -6   8      128.70      177.31     11.23 o 
  -4  -6   8     5358.97     5620.73    102.33 o 
  -3  -6   8     3608.05     3513.95    250.24 o 
  -2  -6   8      518.26      463.58     17.40 o 
  -1  -6   8     1007.92     1129.17     30.09 o 
   0  -6   8     4467.18     4588.19     87.01 o 
   1  -6   8     3529.56     3414.06     92.20 o 
   2  -6   8     4672.22     4439.94    114.93 o 
   3  -6   8       43.46       48.85      9.26 o 
   4  -6   8     1940.99     1815.60     59.83 o 
   5  -6   8     2175.72     2147.20     69.00 o 
  -7  -5   8       77.91       68.67     11.48 o 
  -6  -5   8      584.36      579.53     28.85 o 
  -5  -5   8     2402.36     2453.52     73.07 o 
  -4  -5   8     1021.56     1082.03     28.55 o 
  -3  -5   8      228.80      257.68     12.08 o 
  -2  -5   8     1343.84     1354.21     32.58 o 
  -1  -5   8     2496.68     2654.75     53.90 o 
   0  -5   8     2798.82     2844.30     98.24 o 
   1  -5   8      412.46      389.35     20.70 o 
   2  -5   8     2031.13     1914.41     57.98 o 
   3  -5   8     3572.45     3540.66     94.56 o 
   4  -5   8     1606.49     1629.53     53.67 o 
   5  -5   8      333.30      336.79     21.49 o 
   6  -5   8      382.61      382.86     23.66 o 
  -7  -4   8     1682.19     1673.80     57.88 o 
  -6  -4   8       65.34       70.48     10.88 o 
  -5  -4   8       67.57       46.31      8.75 o 
  -4  -4   8      370.02      298.24     12.80 o 
  -3  -4   8     1577.04     1464.87     59.64 o 
  -2  -4   8     2731.29     2666.05     52.55 o 
  -1  -4   8      434.83      568.52     17.89 o 
   0  -4   8     3418.75     3132.39     60.73 o 
   1  -4   8     3875.85     3854.99     98.54 o 
   2  -4   8     1658.05     1713.40     52.05 o 
   3  -4   8        9.53       28.85      6.95 o 
   4  -4   8       11.57        0.42      4.17 o 
   5  -4   8      985.09      891.54     35.61 o 
   6  -4   8     2966.04     2919.09     83.54 o 
   7  -4   8      466.94      477.47     26.63 o 
  -7  -3   8       17.48       13.15      6.99 o 
  -6  -3   8      445.37      445.70     25.19 o 
  -5  -3   8     1753.64     1733.22     56.12 o 
  -4  -3   8      857.60      816.30     33.16 o 
  -3  -3   8       50.63       42.74      4.82 o 
  -2  -3   8      337.98      278.96     10.96 o 
  -1  -3   8     5115.71     4752.04     83.89 o 
   0  -3   8     3424.78     3319.06     62.33 o 
   1  -3   8      841.43      832.98     19.77 o 
   2  -3   8      124.88      134.67      7.28 o 
   3  -3   8     1861.24     1800.21     38.64 o 
   4  -3   8     3773.75     3872.04     70.54 o 
   5  -3   8     1792.29     1729.44     38.39 o 
   6  -3   8      106.41       97.17      8.35 o 
   7  -3   8      445.81      456.60     18.38 o 
  -7  -2   8      467.12      482.38     27.69 o 
  -6  -2   8     1523.09     1548.64     53.44 o 
  -5  -2   8      847.17      940.44     37.37 o 
  -4  -2   8      443.27      519.84     25.01 o 
  -3  -2   8     3133.38     3630.45     94.98 o 
  -2  -2   8     3435.93     3818.10     55.13 o 
  -1  -2   8     1871.01     1903.36     41.05 o 
   0  -2   8       19.26       20.06      3.89 o 
   1  -2   8      155.59      291.43     13.68 o 
   2  -2   8     4400.80     4597.61     81.34 o 
   3  -2   8     4122.53     4064.34     71.58 o 
   4  -2   8      131.31      194.38      9.51 o 
   5  -2   8     2293.45     2450.48     49.15 o 
   6  -2   8     2055.23     2130.55     45.62 o 
   7  -2   8      281.83      330.15     17.11 o 
   8  -2   8      419.69      432.41     28.62 o 
  -7  -1   8      211.08      213.61     18.06 o 
  -6  -1   8       36.73       37.74      9.17 o 
  -5  -1   8     2309.51     2404.06     71.73 o 
  -4  -1   8     4461.92     4784.88    121.37 o 
  -3  -1   8      922.63      983.56     35.84 o 
  -1  -1   8     2472.81     2587.53     38.87 o 
   0  -1   8     3908.91     4047.11     70.22 o 
   1  -1   8     3808.76     4026.12     69.71 o 
   2  -1   8      882.31      964.95     22.50 o 
   3  -1   8      871.30      916.61     22.02 o 
   4  -1   8     3677.14     3887.54     69.37 o 
   5  -1   8     3579.22     3555.91    280.16 o 
   6  -1   8      726.54      789.15     22.64 o 
   7  -1   8      132.64      152.95     16.49 o 
   8  -1   8      700.72      743.87     37.88 o 
  -7   0   8      676.39      732.02     35.19 o 
  -6   0   8      711.82      640.89     31.07 o 
  -5   0   8        9.97        3.20      5.46 o 
  -4   0   8      178.60      224.36     16.39 o 
  -3   0   8      638.95      593.03     18.06 o 
  -2   0   8     6420.05     6224.58    105.40 o 
  -1   0   8     3317.05     3408.14     61.39 o 
   0   0   8      343.74      368.08     12.20 o 
   1   0   8     8294.79     7571.10    123.71 o 
   2   0   8     8864.02     8530.86    188.26 o 
   3   0   8     3657.71     3638.62     64.29 o 
   4   0   8      235.88      288.04     10.85 o 
   5   0   8      176.93      159.14     14.12 o 
   6   0   8      691.02      730.35     33.06 o 
   7   0   8     1170.55     1110.39     45.43 o 
   8   0   8      589.44      598.42     33.76 o 
   9   0   8       11.10       14.73      9.54 o 
  -7   1   8      650.62      612.04     32.23 o 
  -6   1   8        0.61        1.48      4.82 o 
  -5   1   8      733.87      722.29     32.04 o 
  -4   1   8     2368.97     2453.42     72.05 o 
  -3   1   8     3138.59     3092.47     59.35 o 
  -2   1   8      551.63      517.32     16.35 o 
  -1   1   8      376.93      376.82     12.97 o 
   0   1   8     5471.54     5099.97     86.99 o 
   1   1   8     5578.57     5396.23     95.51 o 
   2   1   8     2144.88     2062.14     39.70 o 
   3   1   8      350.64      386.70     12.38 o 
   4   1   8     2507.21     2491.19     46.83 o 
   5   1   8     3675.36     3817.29     68.14 o 
   6   1   8     1242.18     1211.85     45.33 o 
   7   1   8       52.54       75.53     12.41 o 
   8   1   8      799.10      791.85     39.55 o 
   9   1   8     1539.53     1511.59     62.05 o 
  -7   2   8        1.95       53.11     11.53 o 
  -6   2   8      556.36      595.46     30.84 o 
  -5   2   8     3053.73     3223.83     90.30 o 
  -4   2   8     1310.32     1275.94     44.27 o 
  -3   2   8     2179.86     2332.14     48.30 o 
  -2   2   8     1991.77     2092.51     43.12 o 
  -1   2   8      611.00      682.43     19.12 o 
   0   2   8     2261.29     2371.63     45.82 o 
   1   2   8      902.26      832.31     20.56 o 
   2   2   8      752.94      792.15     23.92 o 
   3   2   8    19857.73    19059.84    485.55 o 
   4   2   8     3348.75     3163.36     56.80 o 
   5   2   8      167.01      241.07     16.95 o 
   6   2   8        6.77       18.20      6.99 o 
   7   2   8     1742.04     1980.77     67.01 o 
   8   2   8     1901.81     2027.49     71.36 o 
   9   2   8      946.31      791.38     42.42 o 
  -6   3   8      210.75      225.24     18.94 o 
  -5   3   8       17.20       18.62      7.22 o 
  -4   3   8     1280.30     1426.99     48.90 o 
  -3   3   8     1352.17     1283.00     31.30 o 
  -2   3   8       32.57       36.08      4.97 o 
  -1   3   8      153.80      164.10      8.87 o 
   0   3   8     2678.39     2848.73     53.45 o 
   1   3   8     3449.33     3652.61     52.49 o 
   2   3   8     4131.95     4046.42     70.54 o 
   3   3   8     1051.20     1109.92     24.50 o 
   4   3   8     1245.33     1270.66     44.13 o 
   5   3   8     4003.77     3910.10    105.39 o 
   6   3   8     4599.28     4699.26    125.77 o 
   7   3   8      666.80      802.73     37.51 o 
   8   3   8        4.03       11.44      7.32 o 
   9   3   8     1027.28     1056.54     49.83 o 
  -6   4   8      587.01      612.64     32.88 o 
  -5   4   8      576.27      539.38     28.62 o 
  -4   4   8      516.27      495.81     25.93 o 
  -3   4   8      202.47      219.09     22.13 o 
  -2   4   8      400.56      443.57     15.79 o 
  -1   4   8     5091.07     5046.91     88.28 o 
   0   4   8     2181.40     2157.46     42.77 o 
   1   4   8      307.09      388.98      8.48 o 
   2   4   8       44.86       45.50      5.72 o 
   3   4   8     2164.39     2130.81     40.46 o 
   4   4   8     1449.44     1581.19     52.56 o 
   5   4   8     1330.43     1469.31     50.98 o 
   6   4   8      246.72      242.79     18.57 o 
   7   4   8     3005.10     2779.52     86.18 o 
   8   4   8     1116.25     1064.69     47.46 o 
   9   4   8      826.98      873.99     44.78 o 
  -5   5   8       12.88       11.02      6.58 o 
  -4   5   8      352.96      333.83     21.53 o 
  -3   5   8     1698.57     1694.73     70.62 o 
  -2   5   8     1695.93     1647.23     37.58 o 
  -1   5   8      381.81      380.48     14.24 o 
   0   5   8      431.86      460.16     15.07 o 
   1   5   8     1174.03     1163.90     26.66 o 
   2   5   8     3831.68     3989.81     63.84 o 
   3   5   8     1874.44     1826.43     58.72 o 
   4   5   8      193.15      189.63     15.42 o 
   5   5   8      885.77      901.69     37.88 o 
   6   5   8     3746.50     3715.42    105.16 o 
   7   5   8     1452.09     1230.88     49.13 o 
   8   5   8       79.29       81.04     14.26 o 
   9   5   8      435.91      406.90     29.91 o 
  -5   6   8      556.97      628.85     33.06 o 
  -4   6   8     2012.13     1939.65     63.95 o 
  -3   6   8      530.52      471.59     25.28 o 
  -2   6   8      493.85      491.74     18.01 o 
  -1   6   8     1120.34     1039.90     27.08 o 
   0   6   8     1538.36     1539.51     34.30 o 
   1   6   8     4259.95     4244.87     75.50 o 
   2   6   8       29.43       47.96      8.78 o 
   3   6   8     4543.18     4736.73     88.59 o 
   4   6   8     3482.18     3367.06     95.58 o 
   5   6   8      727.65      624.82     31.12 o 
   6   6   8       84.11       70.62     11.72 o 
   7   6   8      158.69      104.47     14.12 o 
   8   6   8      997.63      926.23     43.62 o 
   9   6   8     1799.72     1765.86     68.77 o 
  -4   7   8      121.34      130.77     15.61 o 
  -3   7   8     1041.89     1051.81     42.09 o 
  -2   7   8     1333.29     1291.90     33.42 o 
  -1   7   8      908.23      902.26     26.23 o 
   0   7   8      332.12      363.72     18.24 o 
   1   7   8      356.44      386.02     24.68 o 
   2   7   8     3561.62     3518.53     99.00 o 
   3   7   8     3370.75     3526.12     70.81 o 
   4   7   8      262.33      238.92     13.57 o 
   5   7   8      342.20      350.17     23.15 o 
   6   7   8     1268.82     1189.57     48.48 o 
   7   7   8      952.98      961.51     43.67 o 
   8   7   8      383.48      392.40     27.78 o 
   9   7   8        0.27        1.85      6.81 o 
  -3   8   8      472.98      485.80     27.97 o 
  -2   8   8       16.52       28.16      6.05 o 
  -1   8   8      758.45      849.20     27.90 o 
   0   8   8     4819.38     4862.96     88.52 o 
   1   8   8     1587.62     1439.82     51.68 o 
   2   8   8      193.58      245.47     19.08 o 
   3   8   8      231.42      187.68     12.01 o 
   4   8   8     1616.70     1653.79     42.56 o 
   5   8   8     4218.39     4605.48    220.54 o 
   6   8   8     1846.15     1808.76     47.53 o 
   7   8   8       50.28       77.15     13.71 o 
   8   8   8     1369.69     1132.71     50.94 o 
  -2   9   8      644.07      709.51     34.17 o 
  -1   9   8      508.44      499.71     19.29 o 
   0   9   8      183.60      184.26     13.31 o 
   1   9   8      216.26      204.49     17.74 o 
   2   9   8     1272.35     1339.47     50.94 o 
   3   9   8     2108.05     2154.61     71.22 o 
   4   9   8     1336.91     1319.61     64.53 o 
   5   9   8        6.02        1.82      4.35 o 
   6   9   8      921.95      925.38     36.03 o 
   7   9   8     2529.40     2355.13    147.46 o 
   8   9   8      941.69      884.10     33.74 o 
  -1  10   8        0.30       11.54     16.44 o 
   0  10   8      154.25      189.12     18.24 o 
   1  10   8      898.19      954.38     41.58 o 
   2  10   8     1716.53     1688.71     59.92 o 
   3  10   8       28.64       16.99      8.80 o 
   4  10   8     1297.43     1320.72     38.64 o 
   5  10   8      562.47      538.48     23.93 o 
   6  10   8      453.76      496.58     36.77 o 
   7  10   8      185.96      186.04     15.65 o 
   5  11   8       43.07       53.62     14.77 o 
  -3  -9   9      486.40      487.44     21.08 o 
  -2  -9   9     1221.94     1248.66     36.75 o 
  -1  -9   9     1108.20     1111.99     34.58 o 
   0  -9   9      186.02      193.84     14.11 o 
  -5  -8   9      418.29      414.49     25.24 o 
  -4  -8   9     2236.97     2134.28     50.65 o 
  -3  -8   9      772.90      652.05     33.90 o 
  -2  -8   9       86.09       73.10      8.79 o 
  -1  -8   9       16.91       10.45      4.88 o 
   0  -8   9      367.02      361.86     18.12 o 
   1  -8   9     1260.66     1281.91     48.81 o 
   2  -8   9     1253.96     1180.27     46.91 o 
  -6  -7   9     1370.09     1505.66     55.01 o 
  -5  -7   9     1409.42     1357.48     50.01 o 
  -4  -7   9      366.29      322.37     15.73 o 
  -3  -7   9      389.62      387.52     17.05 o 
  -2  -7   9     1447.34     1448.61     37.50 o 
  -1  -7   9     2490.17     2406.91     53.87 o 
   0  -7   9      981.28      917.50     28.89 o 
   1  -7   9        1.83        0.51      4.63 o 
   2  -7   9      461.26      415.51     24.36 o 
   3  -7   9     2055.83     1951.46     64.32 o 
   4  -7   9     1066.79     1009.90     42.88 o 
  -6  -6   9       24.81       14.12      7.50 o 
  -5  -6   9       44.69       18.52      7.59 o 
  -4  -6   9      408.46      381.37     31.07 o 
  -3  -6   9     1929.38     2004.35     68.40 o 
  -2  -6   9     1725.68     1861.72     43.05 o 
  -1  -6   9      861.02      844.28     25.69 o 
   0  -6   9     3966.84     3985.71     78.35 o 
   1  -6   9      912.87      992.91     38.90 o 
   2  -6   9     1532.30     1509.37     51.45 o 
   3  -6   9      310.08      302.20     20.00 o 
   4  -6   9      159.23      138.18     14.26 o 
   5  -6   9     1441.82     1400.22     52.60 o 
  -7  -5   9        0.81       -5.60      5.19 o 
  -6  -5   9      266.13      287.98     20.70 o 
  -5  -5   9     1612.96     1549.42     53.90 o 
  -4  -5   9     1988.37     2057.46     64.37 o 
  -3  -5   9       71.69       92.99     18.18 o 
  -2  -5   9     1102.39     1043.99     27.78 o 
  -1  -5   9     4179.22     4104.80     77.79 o 
   0  -5   9     1812.88     1897.03     46.54 o 
   1  -5   9      257.15      253.02     17.18 o 
   2  -5   9      138.55      149.76     13.24 o 
   3  -5   9     2425.94     2252.41     67.24 o 
   4  -5   9     1378.51     1318.35     46.96 o 
   5  -5   9      455.34      466.91     26.07 o 
   6  -5   9       52.29       55.66     11.07 o 
  -7  -4   9      417.58      408.75     26.02 o 
  -6  -4   9      849.08      788.51     35.61 o 
  -5  -4   9      487.17      458.71     25.38 o 
  -4  -4   9     1310.52     1511.92     51.22 o 
  -3  -4   9     1710.17     1727.43     55.43 o 
  -2  -4   9       15.71       47.22      9.54 o 
  -1  -4   9      944.68      850.03     23.67 o 
   0  -4   9     3106.37     3053.09     60.41 o 
   1  -4   9      928.35      905.11     34.27 o 
   2  -4   9    11586.98    10902.05    249.55 o 
   3  -4   9      432.84      418.24     21.81 o 
   4  -4   9      122.55      133.46     12.83 o 
   5  -4   9      421.44      429.22     24.03 o 
   6  -4   9     1495.96     1499.14     52.37 o 
  -7  -3   9      206.17      214.86     18.94 o 
  -6  -3   9       48.68       43.25      9.86 o 
  -5  -3   9     1770.39     1797.58     59.23 o 
  -4  -3   9     1759.93     1818.79     58.30 o 
  -3  -3   9      423.75      402.73     21.95 o 
  -2  -3   9       84.09      108.90      7.85 o 
  -1  -3   9     1980.62     2097.03     43.30 o 
   0  -3   9     2036.95     2041.77     42.96 o 
   1  -3   9     2562.83     2661.34     72.70 o 
   2  -3   9       16.97       22.09      6.02 o 
   3  -3   9     1662.07     1717.56     52.14 o 
   4  -3   9     2872.36     3016.38     81.59 o 
   5  -3   9     2469.96     2511.67     51.37 o 
   6  -3   9      230.51      203.87     11.76 o 
   7  -3   9      197.05      208.38     17.37 o 
  -7  -2   9      855.47      883.53     40.56 o 
  -6  -2   9      585.02      482.75     27.37 o 
  -5  -2   9      285.17      337.95     21.81 o 
  -4  -2   9       25.56       60.66      9.72 o 
  -3  -2   9     1092.01     1033.24     38.62 o 
  -2  -2   9     4400.99     4428.46     77.96 o 
  -1  -2   9     7714.18     8014.43    176.78 o 
   0  -2   9      148.97      191.05      8.51 o 
   1  -2   9      845.09      772.81     26.39 o 
   2  -2   9      469.67      510.37     15.41 o 
   3  -2   9     5280.47     5520.32    183.14 o 
   4  -2   9     2591.36     2693.82     91.15 o 
   5  -2   9      713.42      787.50     22.48 o 
   6  -2   9     2137.02     1990.79     57.65 o 
   7  -2   9     1019.15     1107.94     45.98 o 
  -7  -1   9      201.45      259.36     21.02 o 
  -6  -1   9       23.10        3.80      5.70 o 
  -5  -1   9      827.00      857.37     36.95 o 
  -4  -1   9     2817.07     2543.95     74.74 o 
  -3  -1   9     2309.83     2398.46     69.69 o 
  -2  -1   9       45.43       67.31      5.99 o 
  -1  -1   9     1811.64     1787.34     51.63 o 
   0  -1   9     4212.50     4145.22     72.85 o 
   1  -1   9     3109.69     2871.30     52.95 o 
   2  -1   9      476.52      498.14     23.52 o 
   3  -1   9       84.76      118.89      7.32 o 
   4  -1   9     2651.85     2601.43     50.26 o 
   5  -1   9     4647.31     4579.02     81.90 o 
   6  -1   9      829.83      903.75     28.73 o 
   7  -1   9       44.14       43.90     10.51 o 
   8  -1   9      346.59      363.18     26.44 o 
  -7   0   9       12.61       16.25      7.83 o 
  -6   0   9     1052.08     1117.20     44.82 o 
  -5   0   9     2546.59     2480.38     75.85 o 
  -4   0   9       86.33       65.20     10.37 o 
  -3   0   9     2289.60     2472.05     50.17 o 
  -2   0   9     1615.13     1666.02     50.57 o 
  -1   0   9      117.25      113.36      7.25 o 
   0   0   9      771.90      693.64     46.52 o 
   1   0   9     1230.05     1172.02     26.69 o 
   2   0   9     5213.94     5182.98     88.45 o 
   3   0   9    13906.26    14184.00    225.33 o 
   4   0   9       40.03       21.65      3.98 o 
   5   0   9      336.27      334.74     17.18 o 
   6   0   9        7.71        7.59      6.30 o 
   7   0   9     3436.93     3595.07    104.42 o 
   8   0   9     1592.57     1535.44     59.78 o 
  -7   1   9      486.68      506.78     30.24 o 
  -6   1   9      126.71      124.61     14.68 o 
  -5   1   9      210.18      209.82     17.27 o 
  -4   1   9     2920.10     2974.19     85.30 o 
  -3   1   9     3046.82     3155.33     61.64 o 
  -2   1   9      323.61      321.57     13.05 o 
  -1   1   9      181.03      229.89     10.38 o 
   0   1   9     2458.26     2648.41     50.57 o 
   1   1   9     4390.22     4383.49    165.78 o 
   2   1   9     6131.00     6238.51    165.06 o 
   3   1   9        6.96       17.54      8.45 o 
   4   1   9     2130.03     2314.72     45.01 o 
   5   1   9      463.90      491.13     25.05 o 
   6   1   9     1435.44     1510.53     53.48 o 
   7   1   9      884.57      812.96     37.88 o 
   8   1   9      251.05      287.47     23.38 o 
   9   1   9      958.33      989.81     48.44 o 
  -6   2   9      722.47      712.15     35.47 o 
  -5   2   9      462.34      404.40     24.22 o 
  -4   2   9      697.37      775.55     33.57 o 
  -3   2   9      428.40      457.25     17.24 o 
  -2   2   9     1947.48     1825.30     49.25 o 
  -1   2   9     7808.77     7682.83    170.25 o 
   0   2   9     4642.06     5036.65     87.73 o 
   1   2   9      424.10      355.21     12.71 o 
   2   2   9     1021.29     1029.85     35.59 o 
   3   2   9     2815.75     2893.00     53.72 o 
   4   2   9     9881.49    10430.56    168.73 o 
   5   2   9     4221.83     4217.90    112.66 o 
   6   2   9     2499.59     2509.36     77.10 o 
   7   2   9     5125.50     4806.32    132.25 o 
   8   2   9      898.21      961.61     44.69 o 
   9   2   9     1143.77     1359.80     58.81 o 
  -6   3   9      290.66      305.76     23.15 o 
  -5   3   9       48.16       43.25      9.59 o 
  -4   3   9      362.35      358.09     21.90 o 
  -3   3   9     1564.73     1578.70     37.16 o 
  -2   3   9      850.83      834.96     19.30 o 
  -1   3   9      315.09      314.40     13.07 o 
   0   3   9      923.99      885.93     23.24 o 
   1   3   9     2228.55     2001.38    142.53 o 
   2   3   9     3176.42     3071.88     56.86 o 
   3   3   9      907.69      850.36     21.14 o 
   4   3   9        3.99        9.59      5.19 o 
   5   3   9     3046.09     3181.69     90.62 o 
   6   3   9     8223.98     7574.26    189.81 o 
   7   3   9      723.33      738.50     36.30 o 
   8   3   9        1.46        8.43      7.92 o 
   9   3   9      438.13      468.90     32.32 o 
  -6   4   9      223.55      216.11     19.59 o 
  -5   4   9      673.89      669.64     33.29 o 
  -4   4   9      943.85      871.03     37.09 o 
  -3   4   9       29.28       26.23      5.45 o 
  -2   4   9       83.45       84.94      7.63 o 
  -1   4   9      687.12      668.86     20.05 o 
   0   4   9     6576.36     6512.03     89.93 o 
   1   4   9     3690.55     3606.44     66.07 o 
   2   4   9        6.16       10.09      6.48 o 
   3   4   9     2518.88     2519.32     74.46 o 
   4   4   9     3392.41     3067.73     87.89 o 
   5   4   9      471.79      502.43     26.67 o 
   6   4   9       15.95        7.78      5.70 o 
   7   4   9      458.79      566.24     31.21 o 
   8   4   9     1734.86     1783.37     66.36 o 
   9   4   9     1127.67     1098.86     51.72 o 
  -5   5   9       88.02       89.23     13.71 o 
  -4   5   9      145.90      158.74     15.88 o 
  -3   5   9     1574.29     1551.01     43.51 o 
  -2   5   9     1362.81     1325.46     36.42 o 
  -1   5   9      426.94      419.36     15.61 o 
   0   5   9        3.14        9.36      3.17 o 
   1   5   9      209.25      250.08     10.70 o 
   2   5   9     3940.46     4037.53    175.11 o 
   3   5   9     3482.60     3390.86     95.48 o 
   4   5   9        6.16        7.69      5.23 o 
   5   5   9      668.78      597.31     30.28 o 
   6   5   9     2080.23     2075.52     68.86 o 
   7   5   9     1726.39     1752.57     63.12 o 
   8   5   9     1174.97      998.37     46.17 o 
   9   5   9      215.89      199.58     21.16 o 
  -4   6   9     1060.97     1065.94     44.36 o 
  -3   6   9      700.90      782.39     34.48 o 
  -2   6   9       42.68       45.25      6.68 o 
  -1   6   9     2781.26     2628.57     53.82 o 
   0   6   9     4016.90     4108.92     75.54 o 
   1   6   9      102.43      111.98      7.55 o 
   2   6   9      164.57      123.41     13.15 o 
   3   6   9       83.10       89.05      9.59 o 
   4   6   9     3694.16     3755.39    106.14 o 
   5   6   9     4349.02     4353.21    120.07 o 
   6   6   9      849.73      850.33     39.31 o 
   7   6   9      233.88      187.26     18.34 o 
   8   6   9      936.63      919.47     44.27 o 
   9   6   9      885.17      828.61     43.81 o 
  -4   7   9        0.42        0.23      5.33 o 
  -3   7   9      675.72      654.78     32.28 o 
  -2   7   9     1425.01     1410.49     36.26 o 
  -1   7   9     1300.64     1260.11     32.46 o 
   0   7   9      116.53      111.51      8.48 o 
   1   7   9      811.77      797.34     34.01 o 
   2   7   9     1707.09     1788.27     60.99 o 
   3   7   9     2770.41     2725.43     83.86 o 
   4   7   9     1819.49     1906.46     45.84 o 
   5   7   9       47.80       31.26      8.89 o 
   6   7   9     1272.11     1236.02     50.38 o 
   7   7   9     2212.99     2056.67     72.70 o 
   8   7   9      637.74      663.53     37.28 o 
  -3   8   9       64.64       60.80     12.09 o 
  -2   8   9        6.14       10.93      4.81 o 
  -1   8   9       51.72       41.87      6.64 o 
   0   8   9      279.69      294.36     24.22 o 
   1   8   9     2157.81     2191.79     70.85 o 
   2   8   9      792.62      774.57     36.35 o 
   3   8   9      752.47      866.96     39.68 o 
   4   8   9     1732.18     1679.89     43.43 o 
   5   8   9     2023.08     1864.38     47.65 o 
   6   8   9      985.91     1006.29     37.11 o 
   7   8   9        2.09        5.09      6.53 o 
   8   8   9      615.51      631.76     37.14 o 
  -2   9   9      290.49      314.30     16.79 o 
  -1   9   9      554.29      550.40     20.91 o 
   0   9   9      320.39      273.49     21.25 o 
   1   9   9        1.67       -0.69      4.86 o 
   2   9   9      590.32      588.56     32.09 o 
   3   9   9     2035.57     2190.26     73.63 o 
   4   9   9     1041.38     1014.91     45.75 o 
   5   9   9        7.10        9.96      5.32 o 
   6   9   9      459.20      425.08     36.67 o 
   7   9   9     1970.19     1802.70     50.46 o 
   0  10   9      503.05      536.56     31.30 o 
   1  10   9      708.56      721.74     36.30 o 
   2  10   9      686.25      688.12     35.33 o 
   3  10   9     1007.13     1100.02     47.74 o 
   4  10   9      110.93      121.97     16.53 o 
   5  10   9     2087.91     2212.68     78.44 o 
   6  10   9      854.66      900.92     33.27 o 
   7  10   9       67.20       94.13     12.27 o 
  -4  -8  10      407.94      428.62     26.58 o 
  -3  -8  10     2464.84     2614.95     59.29 o 
  -2  -8  10     1635.39     1560.22     43.88 o 
  -1  -8  10       28.34       35.12      6.96 o 
   0  -8  10      678.70      581.14     24.47 o 
   1  -8  10     1173.98     1142.80     46.49 o 
  -5  -7  10      865.41      940.40     41.17 o 
  -4  -7  10      722.91      715.76     34.54 o 
  -3  -7  10        4.58        7.55      4.21 o 
  -2  -7  10     1306.47     1358.84     69.76 o 
  -1  -7  10     2760.03     2704.97     59.84 o 
   0  -7  10      638.89      636.92     29.15 o 
   1  -7  10       81.55       65.20     11.02 o 
   2  -7  10       37.68       35.05      9.31 o 
   3  -7  10     1638.93     1606.61     57.33 o 
  -6  -6  10      613.35      671.08     34.04 o 
  -5  -6  10        4.17       23.29      8.24 o 
  -4  -6  10     1219.47     1158.97     45.24 o 
  -3  -6  10      487.48      428.06     25.42 o 
  -2  -6  10       80.16       72.10      8.00 o 
  -1  -6  10      901.15      923.32     27.91 o 
   0  -6  10       17.48       10.59      4.68 o 
   1  -6  10     3734.73     3510.65     97.34 o 
   2  -6  10     2920.62     3041.94     87.24 o 
   3  -6  10      111.92      119.93     13.57 o 
   4  -6  10       73.89       74.18     12.13 o 
  -6  -5  10      268.07      303.54     22.04 o 
  -5  -5  10     1275.48     1474.78     53.81 o 
  -4  -5  10     2054.35     1950.72     63.35 o 
  -3  -5  10      159.40      134.94     14.12 o 
  -2  -5  10      532.68      478.71     18.71 o 
  -1  -5  10     1942.12     1868.54     43.01 o 
   0  -5  10     2995.70     2934.57     60.82 o 
   1  -5  10     1198.39     1201.10     43.62 o 
   2  -5  10       55.73       69.37     10.19 o 
   3  -5  10     1326.51     1241.39     45.10 o 
   4  -5  10      748.19      763.27     33.94 o 
   5  -5  10      981.44      938.41     39.50 o 
  -6  -4  10      265.49      318.31     22.51 o 
  -5  -4  10     1493.18     1566.19     55.24 o 
  -4  -4  10      118.99      147.95     14.45 o 
  -3  -4  10     1773.96     1822.36     59.09 o 
  -2  -4  10     6822.68     7021.26    171.47 o 
  -1  -4  10     3490.58     3348.61     65.44 o 
   0  -4  10      499.11      543.82     23.22 o 
   1  -4  10      256.47      232.41     16.30 o 
   2  -4  10     2882.98     2852.64     79.83 o 
   3  -4  10     4648.65     4448.23    114.52 o 
   4  -4  10      305.26      314.33     19.87 o 
   5  -4  10     1255.10     1238.20     45.38 o 
   6  -4  10     2314.03     2262.78     70.62 o 
  -7  -3  10      107.33       84.32     13.85 o 
  -6  -3  10        0.29       -3.20      4.45 o 
  -5  -3  10      637.79      601.85     30.75 o 
  -4  -3  10     2570.59     2731.31     80.25 o 
  -3  -3  10     1431.00     1501.59     51.17 o 
  -2  -3  10       71.21       85.44     11.07 o 
  -1  -3  10     1137.34     1100.06     40.29 o 
   0  -3  10     2953.78     2889.77     79.69 o 
   1  -3  10     1577.56     1565.82     49.78 o 
   2  -3  10      412.80      431.81     21.76 o 
   3  -3  10      235.69      230.24     15.79 o 
   4  -3  10     3070.84     2917.88     80.57 o 
   5  -3  10     3039.77     3027.58     83.95 o 
   6  -3  10      486.63      517.85     26.39 o 
  -7  -2  10      357.31      352.16     25.24 o 
  -6  -2  10     1650.05     1645.23     59.46 o 
  -5  -2  10      580.82      462.84     26.58 o 
  -4  -2  10       97.21      113.50     13.20 o 
  -3  -2  10      479.19      476.96     25.14 o 
  -2  -2  10     4315.91     4005.86     72.53 o 
  -1  -2  10     7601.02     7463.66    224.10 o 
   0  -2  10      934.79      983.03     37.00 o 
   1  -2  10      598.69      723.59     40.56 o 
   2  -2  10     6828.27     6607.92    111.25 o 
   3  -2  10     3040.32     3084.40     58.30 o 
   4  -2  10     1138.89     1180.56     28.76 o 
   5  -2  10       91.06       83.69      7.60 o 
   6  -2  10     1630.66     1683.03     39.42 o 
   7  -2  10     1339.77     1301.13     51.17 o 
  -7  -1  10      301.65      264.13     22.00 o 
  -6  -1  10       52.11       59.83     12.04 o 
  -5  -1  10      666.12      674.18     33.16 o 
  -4  -1  10     1990.48     1976.65     63.81 o 
  -3  -1  10     1238.87     1148.49     32.07 o 
  -2  -1  10      535.28      484.42     16.40 o 
  -1  -1  10      405.95      453.13     15.04 o 
   0  -1  10     2690.19     2693.69     51.42 o 
   1  -1  10     4899.97     4819.98    151.03 o 
   2  -1  10     1899.08     1805.79     37.51 o 
   3  -1  10        7.31       26.64      4.42 o 
   4  -1  10     1244.48     1342.98     31.13 o 
   5  -1  10     2785.16     2923.73    112.92 o 
   6  -1  10     2915.51     2919.04     86.69 o 
   7  -1  10      268.85      256.68     20.98 o 
   8  -1  10      398.24      432.13     29.08 o 
  -6   0  10      286.88      264.50     20.98 o 
  -5   0  10      297.45      341.19     23.43 o 
  -4   0  10     2248.29     2380.86     73.54 o 
  -3   0  10       52.90       49.88      6.85 o 
  -2   0  10     4644.77     4572.11     82.64 o 
  -1   0  10     3589.49     3664.58     67.55 o 
   0   0  10      290.41      396.66     13.89 o 
   1   0  10      322.37      339.25     12.61 o 
   2   0  10      172.42      184.22      9.24 o 
   3   0  10     4821.36     5054.64    119.19 o 
   4   0  10     7248.84     7606.36    127.30 o 
   5   0  10      217.63      200.52     10.27 o 
   6   0  10     2125.47     2102.10     67.89 o 
   7   0  10     1565.71     1482.79     55.85 o 
   8   0  10     1014.78      994.35     45.89 o 
  -6   1  10      145.58      119.75     15.10 o 
  -5   1  10        4.91       -0.19      5.05 o 
  -4   1  10      821.00      847.04     37.51 o 
  -3   1  10     3770.27     3709.16     71.53 o 
  -2   1  10     1063.26     1083.43     28.11 o 
  -1   1  10      600.44      548.09     17.64 o 
   0   1  10     1650.40     1567.17     34.54 o 
   1   1  10     3056.08     3011.90     64.60 o 
   2   1  10     3674.81     3693.82    110.05 o 
   3   1  10     1692.64     1734.08     40.26 o 
   4   1  10       20.41       26.85      4.27 o 
   5   1  10     2402.97     2202.72     68.02 o 
   6   1  10     3402.62     3402.85     97.89 o 
   7   1  10      803.94      847.65     39.50 o 
   8   1  10       13.47       24.87      9.59 o 
  -6   2  10      571.16      630.10     34.13 o 
  -5   2  10      936.70      922.71     40.33 o 
  -4   2  10      371.66      330.26     21.63 o 
  -3   2  10        0.52       12.03      4.27 o 
  -2   2  10        4.83        9.90      3.70 o 
  -1   2  10     3788.64     3802.10     70.90 o 
   0   2  10    10845.01    10238.23    185.76 o 
   1   2  10        7.12       18.59     10.07 o 
   2   2  10     2757.36     2791.84     98.80 o 
   3   2  10     8028.61     7645.69    127.10 o 
   4   2  10     2942.67     2857.13     82.61 o 
   5   2  10       10.06       16.30      6.58 o 
   6   2  10      251.38      280.39     20.28 o 
   7   2  10     1945.81     2004.34     68.90 o 
   8   2  10     1794.83     1686.40     64.32 o 
   9   2  10      946.03      898.44     46.40 o 
  -6   3  10      526.38      516.23     31.07 o 
  -5   3  10      131.60      131.93     15.93 o 
  -4   3  10      226.15      232.09     18.34 o 
  -3   3  10     1412.29     1410.34     35.55 o 
  -2   3  10     1053.36     1100.21     63.83 o 
  -1   3  10     1854.23     1806.54     40.22 o 
   0   3  10       68.08       79.09      7.07 o 
   1   3  10     2826.64     2973.32     57.16 o 
   2   3  10     2525.34     2589.03     72.79 o 
   3   3  10     1276.55     1221.53     28.36 o 
   4   3  10        0.97        2.78      4.68 o 
   5   3  10     2244.94     2192.81     69.32 o 
   6   3  10     4876.51     5023.31    135.08 o 
   7   3  10     1396.99     1382.53     53.72 o 
   8   3  10       32.51       46.31     11.35 o 
   9   3  10      507.64      554.76     35.66 o 
  -5   4  10      109.03      122.81     15.47 o 
  -4   4  10     1500.43     1532.80     54.73 o 
  -3   4  10     1255.64     1235.36     33.02 o 
  -2   4  10      392.28      370.44     15.50 o 
  -1   4  10     4233.57     4029.48     75.13 o 
   0   4  10     1393.57     1510.00     35.37 o 
   1   4  10      973.99      987.10     25.68 o 
   2   4  10     2068.75     2101.40     43.37 o 
   3   4  10     1330.07     1283.11     47.09 o 
   4   4  10     4021.77     4011.32    109.98 o 
   5   4  10     1752.40     1760.49     60.48 o 
   6   4  10      195.38      211.85     18.71 o 
   7   4  10      455.20      477.98     28.85 o 
   8   4  10      192.39      223.06     20.88 o 
   9   4  10      712.77      726.78     41.17 o 
  -5   5  10      150.38      173.74     18.06 o 
  -4   5  10        0.80       -3.47      4.58 o 
  -3   5  10      686.11      645.66     22.77 o 
  -2   5  10     2171.87     2119.21     47.28 o 
  -1   5  10     1360.58     1218.73     31.12 o 
   0   5  10      171.81      174.13      9.71 o 
   1   5  10       43.72       49.01     20.33 o 
   2   5  10     1079.25     1083.53     26.32 o 
   4   5  10      667.31      627.04     31.16 o 
   5   5  10      183.97      215.42     18.06 o 
   6   5  10     2398.05     2162.02     72.38 o 
   7   5  10     2064.46     2017.31     70.71 o 
   8   5  10      902.00      965.50     45.98 o 
   9   5  10        9.30        3.01      7.32 o 
  -4   6  10      536.23      546.28     30.84 o 
  -3   6  10      364.39      363.09     16.91 o 
  -2   6  10       59.26       65.95      7.79 o 
  -1   6  10       73.82       56.37      6.99 o 
   0   6  10     1958.49     1859.41     41.34 o 
   1   6  10     3604.79     3537.59     66.78 o 
   2   6  10      121.27      111.88     13.43 o 
   3   6  10      563.71      616.53     31.63 o 
   4   6  10     1314.95     1133.27     46.21 o 
   5   6  10     2567.57     2411.89     77.38 o 
   6   6  10     1368.88     1372.86     54.04 o 
   7   6  10       38.70       31.40      9.68 o 
   8   6  10      666.12      664.92     37.46 o 
  -3   7  10      186.92      191.57     18.01 o 
  -2   7  10      748.68      772.78     25.63 o 
  -1   7  10     1004.97      981.13     28.42 o 
   0   7  10      393.85      413.06     16.51 o 
   1   7  10      208.08      176.15     16.90 o 
   2   7  10     2489.45     2477.87     78.44 o 
   3   7  10     2413.88     2354.14     76.92 o 
   4   7  10     1576.11     1485.52     56.54 o 
   5   7  10      438.67      400.32     26.30 o 
   6   7  10      829.55      878.76     41.49 o 
   7   7  10     2199.21     2054.08     73.58 o 
   8   7  10     1301.46     1272.79     55.75 o 
  -2   8  10      221.96      213.01     13.48 o 
  -1   8  10       82.93       80.94     16.88 o 
   0   8  10      465.17      441.22     17.70 o 
   1   8  10      616.04      590.41     31.58 o 
   2   8  10      882.65      938.04     41.86 o 
   3   8  10       57.95       60.52     12.22 o 
   4   8  10     1365.30     1567.48     60.29 o 
   5   8  10     1729.97     1807.07     66.54 o 
   6   8  10      439.89      460.71     21.77 o 
   7   8  10       48.24       48.71     12.18 o 
   8   8  10      185.70      223.71     22.18 o 
  -1   9  10      717.50      763.65     30.15 o 
   0   9  10      373.93      373.33     25.84 o 
   1   9  10       33.07       40.80     10.74 o 
   2   9  10       40.06       47.42     11.81 o 
   3   9  10     1194.93     1240.93     51.91 o 
   4   9  10     1787.14     1953.08     70.99 o 
   5   9  10       59.92       38.81     11.62 o 
   6   9  10      372.47      371.33     27.65 o 
   7   9  10     1003.77      904.11     33.61 o 
   1  10  10     2044.93     2029.49     71.87 o 
   2  10  10     1100.54     1082.47     47.60 o 
   3  10  10       87.99       77.15     14.36 o 
   4  10  10        9.79        7.73      8.24 o 
   5  10  10      277.22      282.15     24.96 o 
   6  10  10     1307.71     1336.64     58.76 o 
  -2  -8  11     1027.10     1091.46     33.77 o 
  -1  -8  11      160.34      147.03     12.30 o 
   0  -8  11      810.04      825.33     38.76 o 
  -4  -7  11      478.99      438.76     27.46 o 
  -3  -7  11       69.44       78.54     12.78 o 
  -2  -7  11      155.06      164.53     16.62 o 
  -1  -7  11     2241.32     2193.73     52.41 o 
   0  -7  11     1922.91     1950.63     65.25 o 
   1  -7  11      133.93      109.38     14.08 o 
  -5  -6  11      481.49      397.68     26.12 o 
  -4  -6  11       72.37       69.46     11.90 o 
  -3  -6  11     1631.39     1684.22     59.09 o 
  -2  -6  11     2141.70     2140.39     69.60 o 
  -1  -6  11       18.55       10.79      5.88 o 
   0  -6  11      585.39      601.34     30.52 o 
   1  -6  11       85.48       89.51     12.27 o 
   2  -6  11     1297.66     1188.05     46.12 o 
   3  -6  11     1502.81     1457.64     52.97 o 
   4  -6  11       13.42        2.04      5.09 o 
  -5  -5  11      676.09      688.44     34.87 o 
  -4  -5  11     2238.68     2323.72     73.72 o 
  -3  -5  11      372.08      322.16     21.90 o 
  -2  -5  11      166.21      162.95     15.56 o 
  -1  -5  11     1617.66     1650.51     56.40 o 
   0  -5  11     2300.78     2298.25     70.71 o 
   1  -5  11     1098.97     1078.21     41.72 o 
   2  -5  11      272.90      267.51     18.89 o 
   3  -5  11      703.65      740.63     33.80 o 
   4  -5  11     1240.76     1135.90     44.18 o 
   5  -5  11     1310.92     1325.25     50.01 o 
  -6  -4  11     1043.16      939.29     42.60 o 
  -5  -4  11      127.16      106.88     14.08 o 
  -4  -4  11        3.14        1.81      4.40 o 
  -3  -4  11      627.55      533.13     28.06 o 
  -2  -4  11     4696.77     4533.34    119.80 o 
  -1  -4  11     3319.87     3275.46     91.87 o 
   0  -4  11        6.62       14.22      6.07 o 
   1  -4  11     1626.46     1628.93     53.72 o 
   2  -4  11     3770.57     3498.85     95.21 o 
   3  -4  11      672.58      690.34     31.12 o 
   4  -4  11      115.79      127.81     13.20 o 
   5  -4  11        4.15        8.24      6.34 o 
   6  -4  11      875.01      834.22     37.18 o 
  -6  -3  11        0.28        4.77      6.34 o 
  -5  -3  11      571.61      577.95     31.16 o 
  -4  -3  11     1303.75     1210.23     46.58 o 
  -3  -3  11     1914.69     1910.29     62.05 o 
  -2  -3  11     1125.76     1116.09     42.37 o 
  -1  -3  11      630.92      618.84     29.27 o 
   0  -3  11     3489.09     3311.58     90.76 o 
   1  -3  11     2306.13     2259.63     67.01 o 
   2  -3  11      485.43      453.76     23.25 o 
   3  -3  11      230.48      241.17     16.95 o 
   4  -3  11     1167.20     1276.86     45.06 o 
   5  -3  11     2322.36     2084.59     64.27 o 
   6  -3  11      915.36      871.96     36.86 o 
  -6  -2  11      151.52      137.53     16.53 o 
  -5  -2  11      950.53      941.65     41.58 o 
  -4  -2  11      150.27      123.45     14.17 o 
  -3  -2  11     1826.62     2086.03     66.31 o 
  -2  -2  11     2089.83     2166.18     66.45 o 
  -1  -2  11     1225.48     1151.00     41.82 o 
   0  -2  11      346.07      341.19     19.91 o 
   1  -2  11       34.94       28.85      6.99 o 
   2  -2  11     2024.66     1996.65     59.78 o 
   3  -2  11     4976.38     5117.87    127.07 o 
   4  -2  11     2768.01     2923.87     57.55 o 
   5  -2  11       31.09       42.58      6.19 o 
   6  -2  11      746.54      757.97     23.90 o 
   7  -2  11      633.34      701.32     35.56 o 
  -6  -1  11      122.73      106.69     15.28 o 
  -5  -1  11       12.78       21.81      8.06 o 
  -4  -1  11     1095.59     1138.41     45.43 o 
  -3  -1  11     2698.04     2714.51     62.86 o 
  -2  -1  11      542.52      550.03     20.56 o 
  -1  -1  11      228.63      250.55     11.30 o 
   0  -1  11     1261.76     1233.53     29.16 o 
   1  -1  11     3361.61     3366.09     62.86 o 
   2  -1  11     2088.91     2248.81     69.62 o 
   3  -1  11      426.74      452.25     15.81 o 
   4  -1  11      800.76      841.75     23.30 o 
   5  -1  11     3338.00     3396.81     65.26 o 
   6  -1  11     2284.31     2387.44     75.02 o 
   7  -1  11      237.64      262.79     21.16 o 
  -6   0  11      917.83      909.77     30.41 o 
  -5   0  11      753.94      733.73     36.72 o 
  -4   0  11       72.58       55.66     10.93 o 
  -3   0  11      147.99      153.84     10.04 o 
  -2   0  11       14.68       32.41      5.34 o 
  -1   0  11     3642.16     3663.51     68.58 o 
   0   0  11     4092.69     3928.05     71.76 o 
   1   0  11       22.62       37.39      5.04 o 
   2   0  11      978.48     1023.76     25.83 o 
   3   0  11     2729.37     2626.85     51.65 o 
   4   0  11     1688.05     1683.33     48.69 o 
   5   0  11      893.77      958.64     39.04 o 
   6   0  11        2.77        8.15      6.48 o 
   7   0  11     1611.60     1526.13     57.42 o 
   8   0  11     2206.89     2151.88     76.08 o 
  -6   1  11      227.93      236.67     20.79 o 
  -5   1  11        6.18        6.21      6.88 o 
  -4   1  11      298.43      289.09     21.86 o 
  -3   1  11     1085.15     1062.35     91.53 o 
  -2   1  11     1749.74     1705.94     39.47 o 
  -1   1  11      115.81      121.07      8.59 o 
   0   1  11     1944.19     2015.56     42.67 o 
   1   1  11     3356.41     3345.10     62.98 o 
   2   1  11     2368.15     2292.59     46.26 o 
   3   1  11     1796.18     1769.24     38.11 o 
   4   1  11       34.19       52.79      5.88 o 
   5   1  11     1313.47     1395.55     50.38 o 
   6   1  11     2551.37     2441.43     76.68 o 
   7   1  11     2004.39     1855.47     65.66 o 
   8   1  11       82.66       86.59     14.68 o 
  -5   2  11      562.13      628.98     33.39 o 
  -4   2  11     1948.28     1929.64     46.51 o 
  -3   2  11      195.68      197.91     12.10 o 
  -2   2  11     1887.51     1889.77     43.22 o 
  -1   2  11     1009.43     1050.66     28.03 o 
   0   2  11      346.91      409.79     15.42 o 
   1   2  11      975.16      896.50     27.07 o 
   2   2  11       51.99       47.35      6.83 o 
   3   2  11     2899.85     3016.02     57.58 o 
   4   2  11     1177.58     1230.23     45.80 o 
   5   2  11      248.36      240.33     18.43 o 
   6   2  11       36.45       46.26     10.33 o 
   7   2  11      598.57      637.55     34.08 o 
   8   2  11      919.34      883.53     43.44 o 
  -5   3  11      290.12      290.44     22.51 o 
  -4   3  11       16.04       15.10      7.41 o 
  -3   3  11     1558.03     1479.43     37.79 o 
  -2   3  11     2361.63     2382.51     82.50 o 
  -1   3  11      987.07     1014.92     27.98 o 
   0   3  11        6.80       17.77      4.38 o 
   1   3  11      453.33      439.33     16.06 o 
   2   3  11     2989.81     3002.73     97.36 o 
   3   3  11     1603.89     1785.10     38.63 o 
   4   3  11       14.10       18.20      7.08 o 
   5   3  11      461.36      454.13     26.44 o 
   6   3  11     1823.60     1720.71     61.08 o 
   7   3  11     1279.28     1296.77     52.42 o 
   8   3  11      123.63      112.39     16.07 o 
  -5   4  11      312.19      322.11     24.68 o 
  -4   4  11      432.94      444.08     27.27 o 
  -3   4  11      361.06      368.27     17.02 o 
  -2   4  11      363.92      396.81     16.76 o 
  -1   4  11      115.20      102.02     13.45 o 
   0   4  11     7945.39     7852.73    134.74 o 
   1   4  11     2571.52     2563.57     52.38 o 
   2   4  11       12.76       12.72      9.26 o 
   3   4  11       18.13       21.72      7.32 o 
   4   4  11      536.67      490.99     27.37 o 
   5   4  11     4926.18     4865.45    132.39 o 
   6   4  11     4120.08     3995.76    114.66 o 
   7   4  11       88.53       87.20     13.94 o 
   8   4  11      581.77      572.40     34.41 o 
  -4   5  11        8.11       -0.05      5.74 o 
  -3   5  11      206.27      191.59     12.57 o 
  -2   5  11     1016.95     1080.62     33.55 o 
  -1   5  11     2276.22     2183.92     47.97 o 
   0   5  11      387.25      338.69     14.31 o 
   1   5  11      450.84      463.28     25.42 o 
   2   5  11     1452.07     1388.37     51.59 o 
   3   5  11     2174.50     2145.25     70.53 o 
   4   5  11     1437.28     1452.09     54.27 o 
   5   5  11      147.25      129.01     15.19 o 
   6   5  11     1280.19     1332.66     53.11 o 
   7   5  11     2296.63     2105.71     73.72 o 
   8   5  11     1309.17     1213.42     53.67 o 
  -3   6  11      590.87      629.47     23.73 o 
  -2   6  11      180.93      170.18     11.85 o 
  -1   6  11      205.25      166.33     10.91 o 
   0   6  11      765.26      792.99     24.04 o 
   1   6  11     1058.43     1126.17     29.10 o 
   2   6  11     2650.07     2544.05     80.11 o 
   4   6  11     2546.67     2520.94     81.08 o 
   5   6  11     2762.19     2799.75     88.08 o 
   6   6  11     1072.40     1066.31     46.68 o 
   7   6  11      123.27      111.51     15.74 o 
   8   6  11       92.42      116.88     17.18 o 
  -3   7  11       86.06       73.72     12.87 o 
  -2   7  11      484.19      451.72     19.55 o 
  -1   7  11      641.46      613.69     21.93 o 
   0   7  11      143.82      141.03     13.29 o 
   1   7  11        0.46        3.57      5.88 o 
   2   7  11      701.82      694.46     35.24 o 
   3   7  11     2987.87     3061.99     94.84 o 
   4   7  11     1837.45     1788.23     65.43 o 
   5   7  11      295.64      276.22     22.46 o 
   6   7  11      434.59      386.15     26.95 o 
   7   7  11     1344.31     1304.60     55.52 o 
   8   7  11     1587.12     1478.85     62.00 o 
  -2   8  11      940.64      931.55     38.92 o 
  -1   8  11      215.98      217.26     13.28 o 
   0   8  11      588.64      591.52     33.25 o 
   1   8  11     2410.61     2328.63     77.19 o 
   2   8  11      319.67      347.35     25.05 o 
   3   8  11        4.91       22.74      9.22 o 
   4   8  11       40.96       62.75     12.97 o 
   5   8  11      406.40      364.25     27.09 o 
   6   8  11     1993.85     1889.45     70.71 o 
   7   8  11      662.87      604.30     35.93 o 
   0   9  11     1099.23     1075.20     47.97 o 
   1   9  11      166.28      157.35     17.83 o 
   2   9  11      169.95      191.94     19.26 o 
   3   9  11      405.53      363.83     26.58 o 
   4   9  11      706.38      702.84     38.62 o 
   5   9  11      607.12      655.94     38.02 o 
   6   9  11       32.95       31.35     11.72 o 
   7   9  11      573.19      548.78     35.61 o 
   2  10  11      884.54      917.34     44.45 o 
   3  10  11     1110.22     1190.64     53.02 o 
   4  10  11        8.84        8.89      8.38 o 
   5  10  11     1113.65     1250.24     56.96 o 
  -3  -7  12      124.34       98.17     14.36 o 
  -2  -7  12       35.45       24.40      8.66 o 
  -1  -7  12     1025.48     1011.06     44.08 o 
   0  -7  12     1613.38     1599.62     58.67 o 
   1  -7  12      645.84      665.52     34.04 o 
  -4  -6  12       20.45       25.84      9.08 o 
  -3  -6  12       10.90       19.82      7.50 o 
  -2  -6  12     1453.65     1454.82     54.73 o 
  -1  -6  12     2440.53     2332.52     74.88 o 
   0  -6  12       24.52       20.14      7.59 o 
   1  -6  12      807.93      870.75     38.57 o 
   2  -6  12      695.21      667.14     33.16 o 
   3  -6  12      430.32      473.21     27.92 o 
  -5  -5  12      266.65      277.10     22.18 o 
  -4  -5  12     1046.72     1155.12     47.28 o 
  -3  -5  12      924.52      923.87     40.56 o 
  -2  -5  12       42.99       56.82     10.88 o 
  -1  -5  12     1082.31     1096.68     44.32 o 
   0  -5  12     2121.23     1970.63     64.83 o 
   1  -5  12     1111.44     1110.30     43.99 o 
   2  -5  12      380.83      397.45     24.03 o 
   3  -5  12      271.45      286.27     20.47 o 
  -5  -4  12     1171.28     1160.45     48.53 o 
  -4  -4  12       17.99       26.67      9.31 o 
  -3  -4  12     1655.38     1723.86     59.55 o 
  -2  -4  12      572.54      493.26     27.23 o 
  -1  -4  12      485.14      488.54     27.00 o 
   0  -4  12     1199.71     1155.31     44.22 o 
   1  -4  12      109.77      127.95     13.24 o 
   2  -4  12     3017.91     3004.71     85.95 o 
   3  -4  12     2493.34     2440.92     73.67 o 
   4  -4  12      351.18      378.19     23.25 o 
   5  -4  12        2.27       -1.81      5.33 o 
  -5  -3  12      182.20      184.90     18.11 o 
  -4  -3  12     1987.43     1968.22     66.36 o 
  -3  -3  12     1907.65     1849.45     62.33 o 
  -2  -3  12      537.83      489.32     26.77 o 
  -1  -3  12       45.01       61.12     10.42 o 
   0  -3  12     1699.95     1639.63     55.06 o 
   1  -3  12     2753.56     2810.03     80.71 o 
   2  -3  12     1583.49     1632.27     54.04 o 
   3  -3  12       68.01       65.89     10.28 o 
   4  -3  12      583.80      641.44     30.10 o 
   5  -3  12     1163.43     1277.79     47.00 o 
   6  -3  12     1220.98     1229.68     46.58 o 
  -6  -2  12      348.80      306.37     24.31 o 
  -5  -2  12      188.36      232.97     20.10 o 
  -4  -2  12       11.76       12.41      7.18 o 
  -3  -2  12      507.34      660.47     32.51 o 
  -2  -2  12       11.60       15.19      6.25 o 
  -1  -2  12     5996.31     5904.34    147.90 o 
   0  -2  12     2298.86     2331.18     69.97 o 
   1  -2  12      217.99      237.51     16.86 o 
   2  -2  12     1179.20     1280.06     44.87 o 
   3  -2  12     1419.10     1314.60     45.29 o 
   4  -2  12     4621.05     4669.85    119.47 o 
   5  -2  12     1579.95     1516.59     51.22 o 
  -6  -1  12      181.18      154.11     18.62 o 
  -5  -1  12       10.04       15.10      7.87 o 
  -4  -1  12      371.11      374.81     24.87 o 
  -3  -1  12     1272.99     1289.63     33.27 o 
  -2  -1  12     1850.86     1969.09     43.59 o 
  -1  -1  12       95.56       94.50      7.75 o 
   0  -1  12     1281.74     1256.91     30.28 o 
   1  -1  12     3329.42     3151.93     60.60 o 
   2  -1  12     1703.60     1611.78     36.31 o 
   3  -1  12      414.66      395.49     15.20 o 
   4  -1  12       11.54       25.93      5.19 o 
   5  -1  12     1700.83     1728.90     39.77 o 
   6  -1  12     2730.79     2623.23     81.22 o 
   7  -1  12      463.66      483.63     29.50 o 
  -5   0  12      897.83      879.83     42.14 o 
  -4   0  12     1532.07     1502.28     56.59 o 
  -3   0  12      240.35      211.27     15.03 o 
  -2   0  12      480.78      516.21     18.75 o 
  -1   0  12     1312.48     1412.87     33.98 o 
   0   0  12     2792.43     2803.28     55.46 o 
   1   0  12     3584.33     3442.07    124.36 o 
   2   0  12       20.54       18.91      4.28 o 
   3   0  12     4666.49     4740.64     94.60 o 
   4   0  12     3344.48     3468.31     66.31 o 
   5   0  12      666.65      650.29     31.63 o 
   6   0  12        0.61        1.62      5.56 o 
   7   0  12      673.22      626.95     33.67 o 
  -5   1  12       70.68       67.07      9.22 o 
  -4   1  12      172.38      154.66     17.46 o 
  -3   1  12     1003.14     1040.69     30.23 o 
  -2   1  12      873.05      934.30     27.19 o 
  -1   1  12      206.54      211.02     11.36 o 
   0   1  12        6.19       14.64      4.11 o 
   1   1  12     1578.55     1642.34     37.14 o 
   2   1  12     3346.67     3403.88    128.50 o 
   3   1  12     2282.85     2465.07     50.18 o 
   4   1  12       43.39       43.72      5.75 o 
   5   1  12      821.86      848.43     37.65 o 
   6   1  12     1595.91     1668.85     59.64 o 
   7   1  12     2799.49     2786.00     88.45 o 
   8   1  12      472.10      485.25     31.58 o 
  -5   2  12      198.05      213.47     19.77 o 
  -4   2  12      316.41      352.90     17.68 o 
  -3   2  12      766.47      730.45     24.93 o 
  -2   2  12      517.70      546.61     20.26 o 
  -1   2  12     1238.84     1170.76     45.66 o 
   0   2  12     5884.86     5743.51    102.15 o 
   1   2  12      338.53      404.38     15.59 o 
   2   2  12       33.11       93.40     11.81 o 
   3   2  12       18.41       27.55      4.82 o 
   4   2  12      778.00      756.42     34.31 o 
   5   2  12     4029.80     4177.24    116.32 o 
   6   2  12      579.07      651.40     33.57 o 
   7   2  12      871.09      862.42     41.35 o 
   8   2  12      682.06      639.31     36.40 o 
  -5   3  12      172.40      182.68     19.40 o 
  -4   3  12        3.59       -4.77      4.72 o 
  -3   3  12      660.43      621.45     22.94 o 
  -2   3  12     1745.41     1713.64     86.48 o 
  -1   3  12     2631.87     2495.35     53.62 o 
   0   3  12      134.89      145.63     11.04 o 
   1   3  12     1030.66     1043.13     28.10 o 
   2   3  12     1053.76     1007.98     27.06 o 
   3   3  12     1048.28      912.71     38.81 o 
   4   3  12      858.91      804.72     36.40 o 
   5   3  12      327.86      282.66     21.16 o 
   6   3  12     1526.18     1502.38     56.96 o 
   7   3  12     2337.82     2165.07     75.02 o 
   8   3  12      237.81      268.67     24.08 o 
  -4   4  12      786.14      795.46     39.04 o 
  -3   4  12      676.84      696.13     24.93 o 
  -2   4  12       79.91       75.50      8.45 o 
  -1   4  12       47.00       50.71      5.89 o 
   0   4  12     1551.86     1662.19     39.96 o 
   1   4  12     5628.35     5440.76     98.33 o 
   2   4  12     3126.38     3117.35     61.93 o 
   3   4  12     1084.53     1179.71     47.09 o 
   4   4  12     6084.79     6087.49    159.76 o 
   5   4  12     3720.38     3688.29    107.01 o 
   6   4  12     1137.17     1213.19     50.20 o 
   7   4  12       74.87       79.69     13.66 o 
   8   4  12      206.57      191.34     20.19 o 
  -4   5  12       26.48       14.77      8.15 o 
  -3   5  12      156.90      133.43     11.56 o 
  -2   5  12      686.51      671.37     23.84 o 
  -1   5  12     1410.73     1387.76     35.84 o 
   0   5  12      651.49      682.63     50.22 o 
   1   5  12       21.48       16.16      4.46 o 
   2   5  12     1317.23     1302.42     50.75 o 
   3   5  12     3778.12     3844.11    111.00 o 
   4   5  12     2345.41     2425.32     78.95 o 
   5   5  12      156.22      187.08     17.92 o 
   6   5  12      857.38      864.13     41.31 o 
   7   5  12     1254.15     1297.42     54.92 o 
   8   5  12     1841.18     1857.83     71.03 o 
  -3   6  12      704.74      717.95     26.27 o 
  -2   6  12      886.40      799.53     34.45 o 
  -1   6  12        0.23        7.27     11.28 o 
   0   6  12     2195.42     2173.69     51.42 o 
   1   6  12     1746.12     1784.57     63.07 o 
   2   6  12      652.24      728.03     36.21 o 
   3   6  12      142.75      148.46     17.37 o 
   4   6  12      895.04      915.48     42.74 o 
   5   6  12     2483.08     2325.62     78.91 o 
   6   6  12     1860.48     1715.06     64.32 o 
   7   6  12       84.96      117.85     16.49 o 
   8   6  12      230.97      240.29     23.11 o 
  -2   7  12      104.12      100.02     10.63 o 
  -1   7  12      772.31      765.20     25.87 o 
   0   7  12      680.20      680.51     25.21 o 
   1   7  12        5.23        7.27      7.04 o 
   2   7  12      441.23      451.63     28.48 o 
   3   7  12      993.87      906.32     43.07 o 
   4   7  12     1533.51     1487.05     59.18 o 
   5   7  12      783.15      746.97     39.27 o 
   6   7  12       70.76       70.66     13.61 o 
   7   7  12     1548.69     1415.55     59.18 o 
  -1   8  12       63.76       59.96      8.44 o 
   0   8  12        1.80       18.80      8.89 o 
   1   8  12      622.45      649.73     35.84 o 
   2   8  12     2636.10     2740.30     89.09 o 
   3   8  12      445.77      415.09     28.66 o 
   4   8  12      190.90      215.42     21.67 o 
   5   8  12      306.61      353.23     27.27 o 
   6   8  12      786.94      722.71     40.29 o 
   7   8  12      800.49      772.63     42.23 o 
   1   9  12      587.84      654.87     36.54 o 
   2   9  12       19.58       15.61      9.12 o 
   3   9  12      571.24      626.81     36.86 o 
   4   9  12     1029.44     1071.45     50.71 o 
   5   9  12      664.18      636.07     38.34 o 
   6   9  12      168.26      196.90     21.58 o 
  -3  -6  13      673.82      670.11     35.33 o 
  -2  -6  13      758.14      797.40     38.99 o 
  -1  -6  13     1521.23     1647.78     60.43 o 
   0  -6  13      955.16      959.34     42.51 o 
   1  -6  13       31.00       21.49      7.92 o 
   2  -6  13     1154.73     1067.37     45.10 o 
  -4  -5  13      959.06      943.36     43.16 o 
  -3  -5  13      541.26      585.04     32.32 o 
  -2  -5  13      194.52      235.05     19.91 o 
  -1  -5  13       59.11       59.32     11.35 o 
   0  -5  13     1199.54     1166.00     46.72 o 
   1  -5  13     1933.95     1863.52     63.49 o 
   2  -5  13      895.78      906.41     39.55 o 
   3  -5  13      186.62      167.35     16.11 o 
  -4  -4  13      324.32      307.80     23.29 o 
  -3  -4  13        3.66        2.87      5.70 o 
  -2  -4  13     1995.02     2014.85     67.14 o 
  -1  -4  13     3445.20     3278.80     95.39 o 
   0  -4  13      131.11      134.29     14.82 o 
   1  -4  13        1.14       16.90      7.22 o 
   2  -4  13      265.68      302.38     20.93 o 
   3  -4  13     2401.23     2292.93     71.73 o 
   4  -4  13     1781.98     1647.46     57.47 o 
  -5  -3  13       43.89       41.91     10.74 o 
  -4  -3  13     1037.39      967.35     43.20 o 
  -3  -3  13     1652.71     1901.63     65.52 o 
  -2  -3  13      964.62      946.79     40.33 o 
  -1  -3  13        0.03        3.70      4.77 o 
   0  -3  13     1580.46     1405.60     50.84 o 
   1  -3  13     2020.52     1927.38     62.65 o 
   2  -3  13     1554.50     1593.37     54.64 o 
   3  -3  13      271.90      318.96     20.93 o 
   4  -3  13       69.05       92.94     12.50 o 
   5  -3  13     1647.15     1630.41     56.45 o 
  -5  -2  13     1427.45     1453.01     57.84 o 
  -4  -2  13      726.24      752.81     37.83 o 
  -3  -2  13       10.63        4.95      6.25 o 
  -2  -2  13      193.31      191.76     16.90 o 
  -1  -2  13     1962.01     1868.62     61.59 o 
   0  -2  13     3186.15     3213.78     90.90 o 
   1  -2  13      706.42      744.24     33.11 o 
   2  -2  13     2483.14     2522.70     74.32 o 
   3  -2  13     4250.16     4196.92    110.81 o 
   4  -2  13     1543.23     1528.68     51.86 o 
   5  -2  13      452.81      475.62     25.47 o 
  -5  -1  13        5.28       -0.46      6.67 o 
  -4  -1  13      543.16      623.61     34.04 o 
  -3  -1  13      731.30      737.48     36.07 o 
  -2  -1  13     1077.50     1064.13     43.39 o 
  -1  -1  13      725.79      747.76     33.76 o 
   0  -1  13      235.10      219.68     16.86 o 
   1  -1  13     2507.60     2486.40     72.98 o 
   2  -1  13     3352.13     3428.35    129.06 o 
   3  -1  13      933.71      944.78     35.98 o 
   4  -1  13       78.86       83.65      7.94 o 
   5  -1  13      786.26      850.28     37.83 o 
   6  -1  13     1541.14     1556.74     57.14 o 
  -5   0  13      368.28      375.83     27.51 o 
  -4   0  13     1058.35     1082.79     47.56 o 
  -3   0  13      753.90      734.11     24.65 o 
  -2   0  13      476.98      478.40     18.61 o 
  -1   0  13     3655.95     3698.84     71.32 o 
   0   0  13     1840.16     1861.53     60.31 o 
   1   0  13     1078.86     1115.29     28.85 o 
   2   0  13       17.75       19.96      4.66 o 
   3   0  13     1441.05     1413.23     34.32 o 
   4   0  13     3226.79     3316.43     64.83 o 
   5   0  13     1604.23     1617.31     57.37 o 
   6   0  13        5.20       16.25      7.73 o 
   7   0  13      402.54      437.04     28.34 o 
  -5   1  13      130.66      124.94     17.50 o 
  -4   1  13        9.07       22.27      8.98 o 
  -3   1  13      394.50      413.04     18.31 o 
  -2   1  13     2112.76     2147.26     48.80 o 
  -1   1  13      649.89      708.55     22.86 o 
   0   1  13       23.72       44.97     16.65 o 
   1   1  13      405.32      372.16     15.18 o 
   2   1  13     1486.33     1366.00     33.46 o 
   3   1  13     2289.39     2301.31     53.81 o 
   4   1  13      266.78      277.24     19.82 o 
   5   1  13      519.55      521.65     29.17 o 
   6   1  13     2663.24     2616.15     83.17 o 
   7   1  13     1978.32     1942.20     69.55 o 
  -4   2  13      992.73      981.56     32.15 o 
  -3   2  13       63.47       66.82      8.87 o 
  -2   2  13        0.98       10.86      9.61 o 
  -1   2  13      106.74      100.30      9.00 o 
   0   2  13     2257.63     2174.62     48.01 o 
   1   2  13     5515.14     5335.80     96.35 o 
   2   2  13      763.48      769.08     33.09 o 
   3   2  13      595.31      635.09     30.05 o 
   4   2  13     1833.71     1866.63     63.26 o 
   5   2  13      808.78      773.23     36.67 o 
   6   2  13      737.00      702.89     36.07 o 
   7   2  13      103.99      126.70     16.44 o 
  -4   3  13        2.27       -1.20      6.34 o 
  -3   3  13      672.18      624.64     19.67 o 
  -2   3  13      764.59      807.59     26.97 o 
  -1   3  13     1178.03     1174.04     32.71 o 
   0   3  13     1526.64     1564.83     38.66 o 
   1   3  13      234.63      236.73     12.76 o 
   2   3  13     2151.26     2157.19     47.18 o 
   3   3  13     2225.67     2268.10     73.49 o 
   4   3  13     1392.14     1426.20     53.90 o 
   5   3  13      115.75      101.13     13.61 o 
   6   3  13      372.87      407.50     27.27 o 
   7   3  13     1722.13     1749.28     65.94 o 
  -3   4  13     1487.50     1538.80     41.46 o 
  -2   4  13      336.84      324.44     16.26 o 
  -1   4  13      746.33      737.01     25.29 o 
   0   4  13     2296.49     2189.61     49.65 o 
   1   4  13      654.40      696.12     23.15 o 
   2   4  13     1160.76     1248.99     49.09 o 
   3   4  13      280.35      237.97     20.10 o 
   4   4  13     2947.31     3055.32     93.77 o 
   5   4  13     1706.82     1595.64     59.64 o 
   6   4  13     1812.98     1726.36     64.18 o 
   7   4  13        6.23       16.99      8.80 o 
   8   4  13      227.84      195.83     20.93 o 
  -3   5  13        7.52        8.45      5.12 o 
  -2   5  13      529.84      511.40     21.19 o 
  -1   5  13     1886.23     1824.73     44.24 o 
   0   5  13      427.86      466.96     18.59 o 
   1   5  13       14.34       15.21      3.92 o 
   2   5  13      294.91      294.60     22.60 o 
   3   5  13     3814.36     3610.31    107.39 o 
   4   5  13     2390.27     2128.49     73.30 o 
   5   5  13      108.52      119.80     15.65 o 
   6   5  13      263.65      197.73     19.36 o 
   7   5  13     1390.32     1424.53     59.04 o 
  -2   6  13      108.99      116.52     11.11 o 
  -1   6  13      201.62      188.49     12.54 o 
   0   6  13       96.99      109.97     19.29 o 
   1   6  13     2330.42     2273.94     76.50 o 
   2   6  13     1415.86     1336.88     53.67 o 
   3   6  13       69.20       70.66     13.24 o 
   4   6  13       74.90       74.83     13.85 o 
   5   6  13      381.17      443.53     29.50 o 
   6   6  13     1468.42     1361.70     56.77 o 
   7   6  13      336.66      306.00     25.42 o 
  -1   7  13      189.01      176.36     12.70 o 
   0   7  13      697.19      757.25     39.27 o 
   1   7  13      745.89      777.35     39.22 o 
   2   7  13      174.49      189.39     19.40 o 
   3   7  13     1349.32     1306.73     54.83 o 
   4   7  13      475.28      467.51     31.35 o 
   5   7  13      575.24      619.95     36.35 o 
   6   7  13        3.87        4.03      7.41 o 
   7   7  13      736.35      677.10     39.31 o 
   0   8  13       58.87       67.79     14.17 o 
   1   8  13      331.23      319.10     25.38 o 
   2   8  13      750.54      724.28     39.27 o 
   3   8  13     1408.43     1478.11     60.71 o 
   4   8  13      217.30      251.17     23.89 o 
   5   8  13      543.37      570.31     36.07 o 
   2   9  13      116.36      110.16     16.67 o 
   3   9  13       63.74       82.70     15.70 o 
   4   9  13     1209.61     1272.09     57.14 o 
   5   9  13     1349.10     1287.88     58.90 o 
  -2  -5  14      360.32      349.38     24.68 o 
  -1  -5  14       39.42       34.04      9.96 o 
   0  -5  14      583.06      584.02     32.18 o 
   1  -5  14      931.84      878.72     40.15 o 
   2  -5  14     1582.43     1595.31     58.49 o 
  -3  -4  14       39.16       42.05     10.79 o 
  -2  -4  14       85.52       80.90     13.06 o 
  -1  -4  14     1115.51     1130.67     46.72 o 
   0  -4  14     1956.88     1893.67     64.97 o 
   1  -4  14      263.92      275.85     20.84 o 
   2  -4  14     1144.86     1246.39     48.81 o 
   3  -4  14     2114.24     2312.79     73.91 o 
  -4  -3  14      674.69      685.90     36.67 o 
  -3  -3  14      695.81      735.58     37.32 o 
  -2  -3  14      906.72      942.34     41.68 o 
  -1  -3  14       94.80       92.34     13.10 o 
   0  -3  14      687.23      689.74     33.67 o 
   1  -3  14     1673.52     1629.16     57.19 o 
   2  -3  14     2746.94     2527.19     77.24 o 
   3  -3  14      256.95      258.58     19.45 o 
   4  -3  14       30.65       28.76      8.24 o 
  -4  -2  14     1462.75     1414.16     56.73 o 
  -3  -2  14        6.91        6.99      5.93 o 
  -2  -2  14      809.39      848.48     39.04 o 
  -1  -2  14      652.59      645.98     31.95 o 
   0  -2  14      640.39      640.70     31.53 o 
   1  -2  14      748.69      762.16     34.87 o 
   2  -2  14      185.00      144.85     14.31 o 
   3  -2  14     1253.51     1293.21     47.56 o 
   4  -2  14     2018.53     2027.12     64.92 o 
   5  -2  14     1239.06     1292.05     48.02 o 
  -4  -1  14       28.24       49.22     12.22 o 
  -3  -1  14     1349.93     1258.94     51.31 o 
  -2  -1  14     1467.37     1492.05     55.06 o 
  -1  -1  14      170.81      217.78     18.24 o 
   0  -1  14       11.23       27.32      7.78 o 
   1  -1  14     1005.32      935.07     38.25 o 
   2  -1  14     2882.72     2725.71     79.74 o 
   3  -1  14     1018.27     1032.50     40.15 o 
   4  -1  14       77.24      101.23     12.22 o 
  -4   0  14      130.91      157.63     18.85 o 
  -3   0  14       23.45       14.24      5.36 o 
  -2   0  14      142.77      162.80     17.62 o 
  -1   0  14      187.60      218.88     12.38 o 
   0   0  14     2824.13     2732.62     56.50 o 
   1   0  14     1446.75     1499.44     36.16 o 
   2   0  14       44.59       39.40      5.97 o 
   3   0  14      328.90      391.98     19.84 o 
   4   0  14     1665.76     1765.99     46.52 o 
   5   0  14     1371.98     1376.79     52.33 o 
   6   0  14      370.41      352.67     25.10 o 
  -4   1  14        0.30       12.09      8.01 o 
  -3   1  14      284.76      290.42     16.69 o 
  -2   1  14      633.94      659.73     36.05 o 
  -1   1  14     1751.28     1753.30     62.54 o 
   0   1  14      589.93      579.95     20.51 o 
   1   1  14      527.63      559.00     19.85 o 
   2   1  14      999.07     1054.35     28.86 o 
   3   1  14     1646.64     1587.89     37.93 o 
   4   1  14      337.68      355.08     23.71 o 
   5   1  14      156.59      144.43     15.56 o 
   6   1  14      942.65      964.11     43.67 o 
   7   1  14     2096.99     2151.50     75.53 o 
  -4   2  14      457.86      452.97     31.63 o 
  -3   2  14     1441.81     1531.32     41.61 o 
  -2   2  14      180.21      209.19     28.64 o 
  -1   2  14      507.00      563.33     33.71 o 
   0   2  14      453.45      429.85     17.78 o 
   1   2  14     1758.60     1624.01     39.14 o 
   2   2  14     3470.46     3477.63     85.81 o 
   3   2  14       33.25       50.61     10.79 o 
   4   2  14     1393.86     1484.36     55.66 o 
   5   2  14     2910.32     2791.60     87.15 o 
   6   2  14     1430.88     1385.22     55.43 o 
   7   2  14       12.17        5.00      6.53 o 
  -3   3  14      258.25      266.13     13.21 o 
  -2   3  14     1072.56      989.51     34.43 o 
  -1   3  14      768.84      736.75     25.34 o 
   0   3  14      308.45      349.12     16.23 o 
   1   3  14      103.24       95.75      9.00 o 
   2   3  14      754.80      745.67     24.06 o 
   3   3  14     4090.05     4064.76    116.23 o 
   4   3  14     1313.48     1312.89     52.33 o 
   5   3  14      376.17      425.33     27.41 o 
   6   3  14      140.30      115.21     15.51 o 
   7   3  14     1984.00     1871.81     70.02 o 
  -3   4  14      232.23      234.79     15.03 o 
  -2   4  14      241.25      292.20     16.09 o 
  -1   4  14      262.46      239.78     14.38 o 
   0   4  14      719.90      721.77     24.97 o 
   1   4  14     2211.26     2070.37     49.94 o 
   2   4  14      142.84      123.13     15.23 o 
   3   4  14       11.89        6.34      6.58 o 
   4   4  14       29.57       27.46      9.68 o 
   5   4  14     1166.33     1262.79     52.74 o 
   6   4  14     2062.39     1822.22     67.33 o 
   7   4  14      313.65      318.54     25.79 o 
  -2   5  14      146.40      134.42     11.84 o 
  -1   5  14      723.12      669.11     24.29 o 
   0   5  14     1122.89     1177.17     33.08 o 
   1   5  14       24.29       22.39      7.55 o 
   2   5  14      840.01      924.75     42.93 o 
   3   5  14     1136.78     1187.58     50.89 o 
   4   5  14      943.71      945.54     44.87 o 
   5   5  14      911.83      855.89     42.60 o 
   6   5  14       10.80       16.58      8.06 o 
   7   5  14      719.53      618.98     36.54 o 
  -1   6  14      121.20      114.42     10.92 o 
   0   6  14       52.42       54.13      7.84 o 
   1   6  14       71.58       72.66     13.57 o 
   2   6  14     1389.56     1357.90     55.48 o 
   3   6  14     2901.22     2772.52     90.81 o 
   4   6  14        1.09        4.31      6.85 o 
   5   6  14     1601.11     1479.32     60.62 o 
   6   6  14     1230.58     1252.88     55.24 o 
   7   6  14      381.09      331.42     27.00 o 
   0   7  14      418.15      410.88     29.03 o 
   1   7  14      491.37      507.29     31.86 o 
   2   7  14      256.13      237.04     22.00 o 
   3   7  14      145.33      142.76     18.20 o 
   4   7  14     1353.18     1331.78     57.79 o 
   5   7  14      911.01      859.31     45.10 o 
   6   7  14        9.13       19.54      9.31 o 
   1   8  14      397.06      400.74     29.78 o 
   2   8  14     1970.83     1933.03     73.07 o 
   3   8  14      979.91      926.60     46.72 o 
   4   8  14       65.82       64.51     14.59 o 
   5   8  14       18.18        7.83      9.77 o 
  -2  -4  15      566.15      593.05     33.16 o 
  -1  -4  15      740.20      793.61     38.62 o 
   0  -4  15      452.85      411.20     27.09 o 
   1  -4  15      449.89      419.35     26.81 o 
   2  -4  15       22.69       25.42      8.52 o 
  -3  -3  15      974.04      969.99     45.06 o 
  -2  -3  15      474.26      457.65     28.48 o 
  -1  -3  15      113.21       88.12     13.57 o 
   0  -3  15      102.00       89.74     13.38 o 
   1  -3  15      893.63      913.82     40.61 o 
   2  -3  15     2174.18     2058.66     68.26 o 
   3  -3  15      895.35      920.25     40.47 o 
  -3  -2  15      282.98      312.85     24.08 o 
  -2  -2  15      140.06      134.75     16.30 o 
  -1  -2  15     1051.84     1043.57     44.41 o 
   0  -2  15     1651.91     1562.67     56.12 o 
   1  -2  15      499.14      541.46     29.31 o 
   2  -2  15       17.35       22.09      8.15 o 
   3  -2  15      345.41      387.03     24.13 o 
   4  -2  15     1083.39     1116.73     44.87 o 
  -3  -1  15      350.17      363.37     26.30 o 
  -2  -1  15     1011.76      980.96     43.62 o 
  -1  -1  15     1124.64     1150.54     47.23 o 
   0  -1  15        2.27        3.61      5.28 o 
   1  -1  15      665.19      672.10     32.41 o 
   2  -1  15     1481.40     1505.90     53.02 o 
   3  -1  15      968.26      968.37     40.06 o 
   4  -1  15      412.40      394.21     23.76 o 
  -3   0  15     1229.69     1300.99     54.32 o 
  -2   0  15       30.77       51.12     11.90 o 
  -1   0  15      434.41      465.15     27.55 o 
   0   0  15      388.38      432.37     26.07 o 
   1   0  15     2249.40     2074.36     66.22 o 
   2   0  15     1473.25     1443.32     36.25 o 
   3   0  15       95.53       87.28      8.68 o 
   4   0  15     2467.13     2583.13     81.18 o 
   5   0  15     1568.32     1534.05     56.91 o 
  -3   1  15      243.73      251.71     15.46 o 
  -2   1  15     1270.04     1235.69     35.23 o 
  -1   1  15      996.52     1002.58     32.85 o 
   0   1  15      540.35      550.60     20.46 o 
   1   1  15       77.97       76.88      8.23 o 
   2   1  15      601.00      646.04     25.63 o 
   3   1  15     2271.02     2403.31     66.68 o 
   4   1  15     1119.94     1160.96     47.93 o 
   5   1  15       17.59       28.94      9.68 o 
   6   1  15      877.25      930.53     43.71 o 
  -3   2  15      893.51      955.10     31.89 o 
  -2   2  15      818.77      837.42     28.62 o 
  -1   2  15       12.63       13.70      5.54 o 
   0   2  15     2209.84     2197.09     82.75 o 
   1   2  15     3218.84     3204.07     65.74 o 
   2   2  15     1092.36     1005.04     43.53 o 
   3   2  15       84.78       96.36     13.80 o 
   4   2  15      819.10      803.47     39.04 o 
   5   2  15     2514.46     2420.18     80.30 o 
   6   2  15     2185.69     2161.69     75.16 o 
  -2   3  15      439.91      440.04     34.29 o 
  -1   3  15      973.61      910.22     29.44 o 
   0   3  15      857.12      844.87     27.48 o 
   1   3  15        1.26       -4.43      3.57 o 
   2   3  15      449.55      467.65     28.39 o 
   3   3  15     1649.52     1754.66     64.23 o 
   4   3  15     1993.12     1897.00     68.12 o 
   5   3  15      919.76      892.66     42.97 o 
   6   3  15       25.90       17.74      9.22 o 
  -2   4  15      195.53      202.34     14.03 o 
  -1   4  15       18.15       20.48      6.39 o 
   0   4  15        4.99       -0.44      4.09 o 
   1   4  15      274.41      269.00     15.13 o 
   2   4  15     2547.72     2439.49     80.53 o 
   3   4  15      892.86      900.06     43.11 o 
   4   4  15      514.56      508.73     31.72 o 
   5   4  15     1008.08     1011.06     47.19 o 
   6   4  15      972.08      935.21     45.33 o 
  -1   5  15      411.61      422.64     25.91 o 
   0   5  15      435.84      429.69     19.14 o 
   1   5  15      141.81      146.93     17.60 o 
   2   5  15       17.01       26.35      9.72 o 
   3   5  15      770.44      810.14     41.58 o 
   4   5  15     1950.46     2018.88     73.95 o 
   5   5  15      805.26      788.05     41.49 o 
   6   5  15       10.82        9.91      7.64 o 
   0   6  15       17.47        3.38      7.18 o 
   1   6  15      992.21      951.51     45.57 o 
   2   6  15     1802.71     1839.35     69.14 o 
   3   6  15      644.91      633.48     36.95 o 
   4   6  15       30.59       15.61      9.17 o 
   5   6  15      306.92      272.33     24.73 o 
   6   6  15     1877.17     1788.14     70.80 o 
   1   7  15      692.38      626.35     36.67 o 
   2   7  15      310.71      345.31     27.09 o 
   3   7  15       96.73       85.39     15.47 o 
   4   7  15      740.76      718.63     41.35 o 
   5   7  15     1130.38     1036.67     51.40 o 
  -1  -3  16      366.27      397.27     26.77 o 
   0  -3  16      107.98      133.04     16.02 o 
   1  -3  16      384.45      338.87     24.22 o 
   2  -3  16     1250.91     1295.06     51.63 o 
  -2  -2  16       17.70       21.35      9.40 o 
  -1  -2  16       64.86       77.84     13.06 o 
   0  -2  16      826.54      846.30     39.36 o 
   1  -2  16     2251.32     2216.89     72.33 o 
   2  -2  16      380.55      390.97     25.56 o 
   3  -2  16      371.19      359.94     24.17 o 
  -2  -1  16      807.12      798.10     39.92 o 
  -1  -1  16      568.31      524.70     30.79 o 
   0  -1  16      160.72      157.95     16.21 o 
   1  -1  16       24.00       21.58      7.64 o 
   2  -1  16     1316.50     1409.72     51.96 o 
   3  -1  16     1429.26     1480.80     54.04 o 
  -2   0  16      552.93      550.08     32.88 o 
  -1   0  16      227.73      230.19     20.24 o 
   0   0  16     1600.53     1687.00     60.43 o 
   1   0  16     1272.02     1273.81     48.67 o 
   2   0  16      409.18      407.18     24.59 o 
   3   0  16       13.92       24.77      8.10 o 
  -2   1  16     1086.44     1077.28     33.24 o 
  -1   1  16     1974.53     1976.46     47.78 o 
   0   1  16      551.21      579.61     21.78 o 
   1   1  16        0.03        6.26     10.19 o 
   2   1  16      293.43      276.64     14.61 o 
   3   1  16     1359.13     1415.60     54.83 o 
   4   1  16     1381.31     1251.86     51.26 o 
   5   1  16      233.69      265.34     22.51 o 
  -2   2  16       53.89       65.98      9.32 o 
  -1   2  16        0.46        1.48      4.35 o 
   0   2  16      302.21      323.45     16.42 o 
   1   2  16     1983.34     2043.12     87.64 o 
   2   2  16     1374.32     1405.86     54.87 o 
   3   2  16       45.39       63.35     12.46 o 
   4   2  16      598.40      534.52     31.91 o 
   5   2  16     1802.87     1889.45     69.51 o 
  -1   3  16      380.82      413.61     26.65 o 
   0   3  16      743.65      733.50     27.53 o 
   1   3  16      257.72      260.20     14.78 o 
   2   3  16      235.48      208.84     19.96 o 
   3   3  16     1824.24     1917.19     69.41 o 
   4   3  16     1409.76     1494.87     59.78 o 
   5   3  16      617.68      612.92     35.47 o 
  -1   4  16      235.82      210.35     14.71 o 
   0   4  16      149.17      148.17     24.66 o 
   1   4  16      454.33      423.66     28.25 o 
   2   4  16      663.04      620.00     34.87 o 
   3   4  16      940.25      941.65     45.33 o 
   4   4  16      135.76      137.02     17.74 o 
   0   5  16      586.30      568.28     22.99 o 
   1   5  16      137.01      129.61     16.99 o 
   2   5  16       53.25       51.72     12.64 o 
   3   5  16      142.11      126.46     17.55 o 
   4   5  16     1066.83     1099.37     51.72 o 
   5   5  16     1312.73     1323.17     58.39 o 
   1   6  16      477.96      472.47     31.49 o 
   2   6  16     1114.44     1079.83     50.47 o 
   3   6  16      472.68      463.58     32.32 o 
   4   6  16       38.80       49.69     13.61 o 
   0  -1  17      173.51      188.05     18.71 o 
   1  -1  17        0.18       -1.20      5.09 o 
   2  -1  17      537.25      504.23     28.85 o 
   0   0  17      526.74      562.77     31.72 o 
   1   0  17     1357.68     1461.30     54.97 o 
   2   0  17      832.61      902.61     39.82 o 
   0   1  17     1185.83     1120.39     47.65 o 
   1   1  17       32.03       37.74     10.19 o 
   2   1  17      493.78      540.17     29.68 o 
   3   1  17      866.98      904.79     42.51 o 
   4   1  17     1328.64     1519.42     59.55 o 
   0   2  17      221.84      205.43     15.44 o 
   1   2  17      391.07      407.21     24.77 o 
   2   2  17      757.50      739.80     37.42 o 
   3   2  17      574.08      588.37     34.22 o 
   4   2  17      128.74      121.69     16.90 o 
   0   3  17      489.44      499.68     21.62 o 
   1   3  17       97.62      116.24     11.14 o 
   2   3  17        7.58       12.78      8.06 o 
   3   3  17      530.10      500.11     31.77 o 
   4   3  17     1578.08     1757.62     67.79 o 
   1   4  17      527.56      517.57     32.83 o 
   2   4  17     1842.63     1790.96     67.75 o 
   3   4  17      982.00      922.15     45.47 o 
   4   4  17       53.20       44.32     12.32 o 
                                                 
